# Supplementary material for: 3-Hy­droxy-N′-[(E)-2-thienyl­methyl­idene]-2-naphtho­hydrazide
Source: Acta Crystallogr Sect E Struct Rep Online. 2011 Jan 8;67(Pt 2):o277. doi: 10.1107/S160053681005405X (PMC3051446; doi:10.1107/S160053681005405X)
Supplement: Supplementary file 2 [file e-67-0o277-Isup2.hkl]

# 
# h,k,l, Fc-squared, Fo-squared, sigma(Fo-squared) and status flag 
# 
data_I
_shelx_title ' 101124a in Pna2(1)' 
_shelx_refln_list_code          4 
_shelx_F_calc_maximum      519.65 
_exptl_crystal_F_000      1848.00 
_reflns_d_resolution_high  0.8404 
 
loop_ 
 _symmetry_equiv_pos_as_xyz 
 'x, y, z' 
 '-x, -y, z+1/2' 
 'x+1/2, -y+1/2, z' 
 '-x+1/2, y+1/2, z+1/2' 
 
_cell_length_a    19.8191 
_cell_length_b     6.2487 
_cell_length_c    33.9469 
_cell_angle_alpha  90.000 
_cell_angle_beta   90.000 
_cell_angle_gamma  90.000 
 
_shelx_F_squared_multiplier     1.000 
 
loop_ 
 _refln_index_h 
 _refln_index_k 
 _refln_index_l 
 _refln_F_squared_calc 
 _refln_F_squared_meas 
 _refln_F_squared_sigma 
 _refln_observed_status 
   0   0 -40      355.09      485.47    169.99 o 
   2   0 -40       35.89       98.50     70.79 o 
   2   0 -39      159.65      314.22     77.77 o 
   4   0 -39       36.62      119.25     88.74 o 
   6   0 -39      227.53      249.63    122.52 o 
   0   1 -39       21.75       60.90     75.80 o 
   1   1 -39       18.32       89.93     57.45 o 
   2   1 -39       11.48       55.34     51.87 o 
   3   1 -39       23.14       65.76     58.03 o 
   4   1 -39       54.86      159.91     69.36 o 
   5   1 -39       54.42       30.75     59.28 o 
   0   0 -38      275.72      378.27    134.77 o 
   2   0 -38      364.57      524.31     91.33 o 
   4   0 -38        8.88       34.91     64.04 o 
   6   0 -38      156.83      220.53    145.49 o 
   8   0 -38       14.02      -84.23    124.05 o 
   1   1 -38        4.17      -12.13     48.81 o 
   2   1 -38       11.05       79.70     57.26 o 
   3   1 -38       18.13       73.67     57.46 o 
   4   1 -38        0.18       38.93     58.80 o 
   5   1 -38       33.24      415.02    183.77 o 
   6   1 -38        1.08       84.23    153.14 o 
   7   1 -38       33.68      -42.88    131.70 o 
   0   2 -38       16.23       99.08     73.48 o 
   1   2 -38       85.51      200.31     58.04 o 
   2   2 -38       37.46      102.56     58.32 o 
   3   2 -38       38.30       85.79     52.20 o 
   4   2 -38       19.00      106.07     59.17 o 
   2   0 -37       57.69       72.59     63.17 o 
   4   0 -37      166.84      252.02     73.59 o 
   6   0 -37      227.50      268.00    143.96 o 
   8   0 -37        9.62       36.75    131.70 o 
   0   1 -37      251.01      264.87     80.15 o 
   1   1 -37      126.08      205.90     70.45 o 
   2   1 -37       10.29      137.48     60.43 o 
   3   1 -37       35.24      123.03     59.40 o 
   4   1 -37      115.21      175.47     64.59 o 
   5   1 -37      158.91      159.27    120.98 o 
   6   1 -37      138.09      231.25    134.77 o 
   7   1 -37        2.10       34.27    114.09 o 
   8   1 -37       46.62      114.32     82.58 o 
   1   2 -37        6.81       13.15     47.31 o 
   2   2 -37       29.32       43.15     51.83 o 
   3   2 -37       32.32       23.07     51.87 o 
   4   2 -37       17.07       84.34     68.40 o 
   5   2 -37        4.32      -37.73    108.73 o 
   6   2 -37       27.87       19.78     78.75 o 
   7   2 -37        3.91      -11.09     60.83 o 
   0   0 -36      727.79      902.02    188.37 o 
   2   0 -36      335.92      332.05     74.47 o 
   4   0 -36       45.49       34.41     68.36 o 
   6   0 -36      133.34      199.09    108.73 o 
   8   0 -36       33.67       19.91     93.42 o 
  10   0 -36       10.71       18.38    101.08 o 
   1   1 -36       17.78       99.37     72.91 o 
   2   1 -36       96.09      235.31     63.11 o 
   3   1 -36       48.16       61.50     49.36 o 
   4   1 -36       37.19      115.40     85.00 o 
   5   1 -36        6.08       22.97    130.17 o 
   6   1 -36       71.51      249.63    157.74 o 
   7   1 -36        3.54       33.01     74.51 o 
   8   1 -36       34.52      139.93    107.97 o 
   9   1 -36        2.84      -18.34     61.37 o 
  10   1 -36        8.00        3.45     71.62 o 
   0   2 -36      120.42      120.43     66.00 o 
   1   2 -36      137.12      197.04     52.21 o 
   2   2 -36       43.12      101.66     55.95 o 
   3   2 -36       10.53       -5.67     42.49 o 
   4   2 -36       16.94       17.47     60.03 o 
   5   2 -36       29.88       98.99     75.26 o 
   6   2 -36      104.85      169.75     82.71 o 
   7   2 -36       22.70       55.70     55.70 o 
   8   2 -36       26.15       43.34     58.99 o 
   1   3 -36       33.18       51.15     44.78 o 
   2   3 -36       56.19       97.24     48.59 o 
   3   3 -36       61.86      182.35     65.53 o 
   4   3 -36       12.80       91.64     67.02 o 
   2   0 -35       93.62      147.15     65.96 o 
   4   0 -35      489.91      484.04     88.41 o 
   6   0 -35      657.06      686.09    176.12 o 
   8   0 -35       64.40        1.53     94.95 o 
  10   0 -35       33.94       55.13    104.14 o 
   0   1 -35      123.39       64.47     71.45 o 
   1   1 -35       16.14       26.99     51.44 o 
   2   1 -35       15.38      137.29     83.62 o 
   3   1 -35       49.99      154.69     64.44 o 
   4   1 -35       56.49      216.46     89.83 o 
   5   1 -35       30.61        4.90     53.19 o 
   6   1 -35       29.22      -26.92     94.95 o 
   7   1 -35       22.36       36.44     75.01 o 
   8   1 -35       17.13        7.58     66.00 o 
   9   1 -35       13.52       31.42     68.76 o 
  10   1 -35       49.58       94.17     72.47 o 
  11   1 -35        1.67      -54.97     60.58 o 
   1   2 -35        0.28       71.25     47.53 o 
   2   2 -35      164.78      153.93     60.88 o 
   3   2 -35       33.21       58.92     52.01 o 
   4   2 -35       12.92       62.05     65.03 o 
   5   2 -35        0.86      -28.19     65.57 o 
   6   2 -35       41.59      106.06     98.78 o 
   7   2 -35        4.36       -9.21     74.32 o 
   8   2 -35       11.86       41.30     67.03 o 
   9   2 -35       65.50      170.23     76.17 o 
   0   3 -35       18.33       27.93     59.57 o 
   1   3 -35      150.25      244.22     53.42 o 
   2   3 -35        0.12        6.03     43.45 o 
   3   3 -35       40.90       62.39     52.60 o 
   4   3 -35       19.70        7.66     54.35 o 
   5   3 -35      110.34      144.89     88.68 o 
   6   3 -35       38.04       42.54     69.84 o 
   0   0 -34      152.43      168.29     81.32 o 
   2   0 -34      192.34      256.55     70.27 o 
   4   0 -34        3.27       30.63    117.92 o 
   6   0 -34       40.50      133.24    128.64 o 
   8   0 -34      555.84      716.71    159.27 o 
  10   0 -34      213.41      229.72    122.52 o 
  12   0 -34       54.30      -47.47    124.05 o 
   1   1 -34       14.44       84.41     54.95 o 
   2   1 -34       37.15      113.95     56.71 o 
   3   1 -34       16.75       66.29     46.91 o 
   4   1 -34       15.97       61.23     66.30 o 
   5   1 -34       86.66      166.59     76.45 o 
   6   1 -34       63.57       96.59     70.95 o 
   7   1 -34        8.04       34.36     60.84 o 
   8   1 -34       27.46       18.38     56.47 o 
   9   1 -34       78.86       91.71     70.77 o 
  10   1 -34       35.60       65.28     71.97 o 
  11   1 -34       36.79      -14.45     60.66 o 
  12   1 -34       53.67       65.08     52.48 o 
   0   2 -34      419.72      391.27     91.22 o 
   1   2 -34       23.60       59.15     48.93 o 
   2   2 -34        7.89       26.71     47.01 o 
   3   2 -34      280.23      343.70     82.91 o 
   4   2 -34      261.39      221.63     69.47 o 
   5   2 -34       92.72      106.97     67.74 o 
   6   2 -34       66.98       28.37     69.08 o 
   7   2 -34      106.48      184.39     76.39 o 
   8   2 -34       67.54       36.96     60.78 o 
   9   2 -34       43.30       43.44     56.88 o 
  10   2 -34       21.62       28.56     58.89 o 
  11   2 -34        7.16       82.92     68.93 o 
   1   3 -34       31.22       37.72     42.19 o 
   2   3 -34        7.59       30.65     50.08 o 
   3   3 -34       16.46       65.71     65.50 o 
   4   3 -34       39.21       15.63     60.20 o 
   5   3 -34       65.28      232.54     80.56 o 
   6   3 -34       54.02      105.76     83.55 o 
   7   3 -34       34.61      -11.13     57.76 o 
   8   3 -34       57.32      156.20     71.59 o 
   0   4 -34      119.22      202.01     72.44 o 
   1   4 -34       40.74       40.75     41.73 o 
   2   0 -33      430.15      443.89     74.96 o 
   4   0 -33       26.69       38.29    113.33 o 
   6   0 -33       72.47       93.42     96.48 o 
   8   0 -33       95.91      315.48    151.61 o 
  10   0 -33      156.19       52.07     99.54 o 
  12   0 -33       30.34       44.41     94.95 o 
   0   1 -33      193.42      117.00     81.95 o 
   1   1 -33      708.82      711.88     71.99 o 
   2   1 -33      159.84      224.65    121.57 o 
   3   1 -33      552.24      649.41     95.15 o 
   4   1 -33       30.57       15.92     53.57 o 
   5   1 -33       67.10       98.75     62.98 o 
   6   1 -33       93.25       92.57     87.88 o 
   7   1 -33       40.93       34.07     56.76 o 
   8   1 -33      102.83      142.57     61.04 o 
   9   1 -33      126.43      156.20     67.05 o 
  10   1 -33        1.31        0.93     81.08 o 
  11   1 -33       53.67      131.28     73.31 o 
  12   1 -33        5.98      -31.85     50.82 o 
  13   1 -33       18.12       22.75     59.23 o 
   1   2 -33       39.39       75.16     46.50 o 
   2   2 -33       61.12       71.80     45.36 o 
   3   2 -33      104.11      163.83     80.49 o 
   4   2 -33       79.12       74.16     58.23 o 
   5   2 -33        7.21       42.07     62.98 o 
   6   2 -33       13.12        8.45    111.80 o 
   7   2 -33       20.88       95.98     60.62 o 
   8   2 -33       14.08       40.09     68.07 o 
   9   2 -33        0.51      -37.76     52.12 o 
  10   2 -33        4.71        6.87     55.52 o 
  11   2 -33       46.06       46.79     69.13 o 
  12   2 -33        9.88       66.47     56.76 o 
   0   3 -33      127.37       79.29     61.28 o 
   1   3 -33      112.49      131.28     46.98 o 
   2   3 -33      169.13      112.23     50.42 o 
   3   3 -33        9.12       58.75     60.29 o 
   4   3 -33      121.23      176.30     66.84 o 
   5   3 -33      348.72      385.20     86.16 o 
   6   3 -33        0.50      -12.72     63.18 o 
   7   3 -33      217.82      227.06     94.59 o 
   8   3 -33       16.80      100.58     66.93 o 
   9   3 -33       13.22       25.50     64.18 o 
   1   4 -33        0.16        2.64     44.54 o 
   2   4 -33       39.09      106.36     53.05 o 
   3   4 -33       34.57       38.71     55.51 o 
   4   4 -33       36.62       49.55     77.37 o 
   0   0 -32      359.53      516.36     95.06 o 
   2   0 -32      154.47      190.70     64.37 o 
   4   0 -32       97.32      140.89     96.48 o 
   6   0 -32      573.54      523.75    136.30 o 
   8   0 -32      150.89      330.79    143.96 o 
  10   0 -32       49.09      209.81    119.45 o 
  12   0 -32        2.54      -12.25     91.89 o 
  14   0 -32       32.55     -186.84    137.83 o 
   1   1 -32       90.33       73.59     36.95 o 
   2   1 -32      702.54      611.74     76.37 o 
   3   1 -32      552.05      397.33     78.60 o 
   4   1 -32      129.97      161.41     73.73 o 
   5   1 -32      247.65      180.79     63.17 o 
   6   1 -32       16.47       55.02    150.08 o 
   7   1 -32      112.04      132.00     60.47 o 
   8   1 -32        8.04        4.02     49.66 o 
   9   1 -32       45.98       63.92     63.07 o 
  10   1 -32      143.32      208.39     71.29 o 
  11   1 -32        7.98      -48.43     66.68 o 
  12   1 -32       13.37      -72.07     58.67 o 
  13   1 -32       20.12       -4.47     50.66 o 
  14   1 -32       19.12        0.63     54.68 o 
   0   2 -32       57.53      140.34     66.30 o 
   1   2 -32      299.77      336.61     58.22 o 
   2   2 -32       37.76       53.51     51.55 o 
   3   2 -32      107.70       76.96     72.41 o 
   4   2 -32        8.99       15.03     48.12 o 
   5   2 -32       47.84       69.64     59.63 o 
   6   2 -32        4.42       39.58     77.21 o 
   7   2 -32        8.84      -12.35     54.40 o 
   8   2 -32        5.32        0.44     57.45 o 
   9   2 -32        9.09       21.47     55.99 o 
  10   2 -32        3.16       66.14     61.72 o 
  11   2 -32       24.80        7.75     67.79 o 
  12   2 -32        2.16       70.64     54.90 o 
   1   3 -32       29.09       90.06     52.97 o 
   2   3 -32       97.72       84.55     56.72 o 
   3   3 -32      155.19       98.39     60.56 o 
   4   3 -32       86.96      103.09     63.40 o 
   5   3 -32      442.93      496.40     98.97 o 
   6   3 -32      142.12      188.40     82.79 o 
   7   3 -32        5.95       -2.18     64.76 o 
   8   3 -32       14.79       11.18     53.84 o 
   9   3 -32       50.34       28.08     60.40 o 
  10   3 -32       40.48      101.39     65.28 o 
   0   4 -32       57.85      104.28     69.52 o 
   1   4 -32       91.38      104.84     49.83 o 
   2   4 -32        9.25      -12.22     38.27 o 
   3   4 -32        2.38       18.52     47.53 o 
   4   4 -32       97.28       90.50     60.10 o 
   5   4 -32       20.09       16.85     66.06 o 
   6   4 -32      102.54      111.93     75.90 o 
   2   0 -31      115.25       68.42     56.04 o 
   4   0 -31      174.79      174.58    124.05 o 
   6   0 -31       61.13      172.73     82.79 o 
   8   0 -31      359.31      429.71     96.34 o 
  10   0 -31      168.57      191.43    111.80 o 
  12   0 -31      107.30       59.73     99.54 o 
  14   0 -31      168.96      137.83    116.39 o 
   0   1 -31      773.64      750.68     92.10 o 
   1   1 -31        0.36       41.25     35.92 o 
   2   1 -31      343.04      428.22     51.48 o 
   3   1 -31       57.25       80.62     45.34 o 
   4   1 -31      719.27      789.64     98.77 o 
   5   1 -31      407.17      412.68     80.47 o 
   6   1 -31      369.22      358.63     73.80 o 
   7   1 -31      203.27      202.55     66.14 o 
   8   1 -31      318.01      291.50     71.17 o 
   9   1 -31       23.81      -18.87     55.35 o 
  10   1 -31       59.57       76.15     62.40 o 
  11   1 -31       10.47       21.21     59.17 o 
  12   1 -31       55.89      -15.69     68.26 o 
  13   1 -31       59.43       23.65     68.74 o 
  14   1 -31      168.27      187.59     58.42 o 
   1   2 -31        5.96       44.29     45.06 o 
   2   2 -31      193.72      190.53     57.89 o 
   3   2 -31       17.27       20.24     63.99 o 
   4   2 -31       43.65       -3.81     49.80 o 
   5   2 -31       55.48      122.70     66.89 o 
   6   2 -31       14.79      -58.96     48.77 o 
   7   2 -31      119.86       55.57     63.23 o 
   8   2 -31      139.74      122.96     73.82 o 
   9   2 -31       56.84      153.65     65.88 o 
  10   2 -31      128.55      139.14     66.34 o 
  11   2 -31       28.47       84.30     71.70 o 
  12   2 -31       63.30       33.68     53.23 o 
  13   2 -31        4.94      -46.48     53.32 o 
   0   3 -31       33.43        3.44     60.86 o 
   1   3 -31      222.54      342.95     60.16 o 
   2   3 -31      134.87      123.01     53.86 o 
   3   3 -31      175.23      327.62    149.17 o 
   4   3 -31       38.44       59.35     59.35 o 
   5   3 -31       25.62       51.40     70.03 o 
   6   3 -31       93.06       81.25     92.47 o 
   7   3 -31      313.47      460.55    112.56 o 
   8   3 -31       77.61       84.01     73.96 o 
   9   3 -31      181.09      170.06     71.10 o 
  10   3 -31       18.00       25.68     53.64 o 
  11   3 -31       24.97       31.10     55.20 o 
   1   4 -31        8.87       25.25     41.54 o 
   2   4 -31       55.97       25.34     39.44 o 
   3   4 -31       48.57      144.13     70.04 o 
   4   4 -31        1.56       17.37     54.74 o 
   5   4 -31       85.89       58.56     66.91 o 
   6   4 -31       93.00      120.40     84.62 o 
   7   4 -31      127.71      107.43     63.30 o 
   8   4 -31      192.51      112.21     63.33 o 
   0   0 -30      212.65      117.45     76.32 o 
   2   0 -30       99.12       81.60     60.45 o 
   4   0 -30       93.78      -52.07     71.98 o 
   6   0 -30      223.19      425.25     97.49 o 
   8   0 -30      481.17      683.80    106.34 o 
  10   0 -30      299.76      328.50     83.88 o 
  12   0 -30       41.50       58.19    127.11 o 
  14   0 -30       39.85       45.94    105.67 o 
   1   1 -30      911.22      862.40     60.54 o 
   2   1 -30       78.44      146.46     44.90 o 
   3   1 -30      340.44      343.45     57.45 o 
   4   1 -30       52.15      111.54     59.92 o 
   5   1 -30      149.58      143.29     56.64 o 
   6   1 -30        0.26       25.40     56.18 o 
   7   1 -30       29.74       75.86     62.55 o 
   8   1 -30       24.25       16.15     63.55 o 
   9   1 -30       17.39       40.63     52.51 o 
  10   1 -30       43.96       84.98     57.90 o 
  11   1 -30      106.22      116.37     57.35 o 
  12   1 -30       54.76       84.19     67.13 o 
  13   1 -30       67.46       73.30     60.93 o 
  14   1 -30       21.93      114.45     57.01 o 
  15   1 -30       39.39       32.91     52.75 o 
   0   2 -30     1173.67     1192.52    112.20 o 
   1   2 -30      621.78      776.67     72.12 o 
   2   2 -30      531.04      603.40     73.69 o 
   3   2 -30      203.66      262.90     73.93 o 
   4   2 -30       51.58      123.95     55.81 o 
   5   2 -30       20.48       85.94     60.85 o 
   6   2 -30        4.11       87.71     58.30 o 
   7   2 -30       26.88       47.41     68.45 o 
   8   2 -30       46.99       95.27     68.18 o 
   9   2 -30       10.60       -3.97     52.40 o 
  10   2 -30        0.76       17.63     57.41 o 
  11   2 -30        1.26       18.42     57.64 o 
  12   2 -30       31.45       -0.22     51.11 o 
  13   2 -30        9.61       -3.24     58.74 o 
  14   2 -30       11.63       96.10     64.54 o 
   1   3 -30      394.06      402.49     57.04 o 
   2   3 -30       21.36       43.79     47.46 o 
   3   3 -30      220.11      217.96     69.48 o 
   4   3 -30       39.89       45.63     50.02 o 
   5   3 -30        2.60       13.63     52.52 o 
   6   3 -30       22.32       22.28     63.30 o 
   7   3 -30      254.68      235.97    101.50 o 
   8   3 -30       21.65       31.23     71.19 o 
   9   3 -30      136.37      178.48     71.64 o 
  10   3 -30       67.26      -29.37     49.82 o 
  11   3 -30       55.42       61.29     61.72 o 
  12   3 -30       38.81       69.34     60.37 o 
   0   4 -30       45.57       50.76     55.83 o 
   1   4 -30      314.07      313.43     58.07 o 
   2   4 -30       62.08       96.84     57.27 o 
   3   4 -30       66.72       61.18     48.35 o 
   4   4 -30       30.35       26.34     61.23 o 
   5   4 -30       83.65      113.39     63.20 o 
   6   4 -30        8.15       17.10     70.26 o 
   7   4 -30      159.90      250.55     92.62 o 
   8   4 -30       94.57       46.97     65.53 o 
   9   4 -30       18.10       77.48     63.50 o 
   2   0 -29      191.05      200.28     62.61 o 
   4   0 -29       22.09       18.38     75.04 o 
   6   0 -29     1198.51     1186.16    126.24 o 
   8   0 -29      569.22      736.51    106.34 o 
  10   0 -29      174.84      232.56     84.54 o 
  12   0 -29       73.08      233.24     86.82 o 
  14   0 -29      132.48      206.74    153.14 o 
  16   0 -29       80.64       50.54    111.80 o 
   0   1 -29      527.23      531.34     72.76 o 
   1   1 -29       16.23       27.16     35.46 o 
   2   1 -29      430.51      444.48     57.00 o 
   3   1 -29       37.29       67.97     45.81 o 
   4   1 -29      337.46      424.22     76.93 o 
   5   1 -29      476.49      536.22     75.27 o 
   6   1 -29       18.99       25.44     52.35 o 
   7   1 -29       46.30      148.46     64.89 o 
   8   1 -29      119.23       82.92     57.34 o 
   9   1 -29      200.74      181.42     65.89 o 
  10   1 -29      397.80      406.92     83.34 o 
  11   1 -29       96.64      125.45     68.82 o 
  12   1 -29      350.10      433.81     86.64 o 
  13   1 -29       28.07      -10.35     55.43 o 
  14   1 -29       19.22       20.49     60.86 o 
  15   1 -29       26.01       69.39     58.27 o 
  16   1 -29       37.46      -32.25     54.16 o 
   1   2 -29      322.37      351.45     58.60 o 
   2   2 -29     2469.07     2506.44    132.22 o 
   3   2 -29      331.33      399.86     67.60 o 
   4   2 -29      733.51      729.54     92.83 o 
   5   2 -29      103.16      202.51    221.35 o 
   6   2 -29      293.38      371.23     74.81 o 
   7   2 -29       82.36      113.47     75.12 o 
   8   2 -29       52.65      185.03    107.86 o 
   9   2 -29       49.69      146.53     93.74 o 
  10   2 -29       45.57      -12.92     50.60 o 
  11   2 -29        0.37       49.31     57.41 o 
  12   2 -29       67.75       50.56     54.92 o 
  13   2 -29        6.11       39.63     53.96 o 
  14   2 -29       29.54      -35.14     49.79 o 
  15   2 -29       15.16      -18.21     50.25 o 
   0   3 -29      107.15       92.71     57.80 o 
   1   3 -29      372.60      374.34     54.17 o 
   2   3 -29       45.47       73.58     56.68 o 
   3   3 -29      163.45      109.48     51.43 o 
   4   3 -29       11.76        2.01     51.75 o 
   5   3 -29      643.88      782.20     96.66 o 
   6   3 -29       51.25       47.52     55.38 o 
   7   3 -29       97.07       73.98     90.94 o 
   8   3 -29      178.29      198.73     83.05 o 
   9   3 -29       52.65      106.45     60.78 o 
  10   3 -29       24.36       28.84     54.78 o 
  11   3 -29       33.30       23.20     65.24 o 
  12   3 -29       14.44       28.17     55.74 o 
  13   3 -29        6.06       13.55     60.21 o 
   1   4 -29       10.18       85.87     41.60 o 
   2   4 -29       67.90      119.93     51.57 o 
   3   4 -29       54.60       76.37     57.30 o 
   4   4 -29       26.61        8.99     57.69 o 
   5   4 -29       40.82       29.22     52.20 o 
   6   4 -29       29.91       36.05     49.30 o 
   7   4 -29       68.89       51.68     55.86 o 
   8   4 -29        8.64        8.27     56.34 o 
   9   4 -29       73.20       39.18     53.41 o 
  10   4 -29        3.90       19.94     49.40 o 
   0   5 -29      257.97      410.38     79.71 o 
   1   5 -29        9.36       13.98     39.88 o 
   2   5 -29       33.98       30.31     41.53 o 
   3   5 -29        3.76       24.04     47.70 o 
   4   5 -29       15.30        0.03     48.79 o 
   0   0 -28      180.90       59.49     62.79 o 
   2   0 -28       85.95      -47.47     93.42 o 
   4   0 -28      554.78      640.14    153.14 o 
   6   0 -28     1730.93     1980.13    150.45 o 
   8   0 -28     1549.66     1704.13    178.41 o 
  10   0 -28      598.70      628.21    103.03 o 
  12   0 -28      712.27      658.44    102.81 o 
  14   0 -28       67.02       42.27     72.47 o 
  16   0 -28      354.91      220.53    127.11 o 
   1   1 -28       11.86       26.32     33.67 o 
   2   1 -28      531.43      464.12     54.63 o 
   3   1 -28      246.28      272.84     53.83 o 
   4   1 -28      565.72      782.09     85.67 o 
   5   1 -28      186.05      275.00     63.25 o 
   6   1 -28       41.61       39.37     50.62 o 
   7   1 -28      173.82      187.94     66.34 o 
   8   1 -28      256.42      228.05     85.88 o 
   9   1 -28      435.58      415.21     72.43 o 
  10   1 -28      389.11      441.92     86.23 o 
  11   1 -28      438.25      453.91     79.45 o 
  12   1 -28       76.07      177.20    278.72 o 
  13   1 -28      129.20       68.61     65.58 o 
  14   1 -28      388.27      429.46     72.86 o 
  15   1 -28       34.58       98.36     56.14 o 
  16   1 -28       15.30      -17.99     46.46 o 
   0   2 -28     2371.18     2060.68    167.59 o 
   1   2 -28      446.58      601.76     75.65 o 
   2   2 -28      175.26      266.66     61.65 o 
   3   2 -28      859.48      795.88     83.97 o 
   4   2 -28      565.57      565.61     81.55 o 
   5   2 -28        0.60       -8.48     57.59 o 
   6   2 -28      265.42      305.35     67.42 o 
   7   2 -28       68.81        9.04     64.87 o 
   8   2 -28      256.97      241.18     74.01 o 
   9   2 -28       62.74       29.81     54.05 o 
  10   2 -28      133.82      136.92     51.32 o 
  11   2 -28       64.70      127.26     58.81 o 
  12   2 -28        5.49      -33.79     52.30 o 
  13   2 -28       61.81      160.83     58.74 o 
  14   2 -28       31.56       46.85     50.98 o 
  15   2 -28       10.12       47.68     58.99 o 
   1   3 -28      115.42      162.91     84.00 o 
   2   3 -28      218.24      110.29     54.61 o 
   3   3 -28       84.67      117.08     51.74 o 
   4   3 -28      220.58      183.69     62.56 o 
   5   3 -28       48.07      132.46     63.74 o 
   6   3 -28      146.75      163.96     55.17 o 
   7   3 -28       15.44        5.30     64.97 o 
   8   3 -28        7.55       65.15     68.95 o 
   9   3 -28        2.25       14.70     53.10 o 
  10   3 -28       87.41       67.96     68.15 o 
  11   3 -28       40.59       12.46     55.81 o 
  12   3 -28       74.78       75.23     61.14 o 
  13   3 -28       97.87       82.97     61.03 o 
  14   3 -28       11.18       82.94     65.56 o 
   0   4 -28        1.31       25.23     65.14 o 
   1   4 -28       62.05       33.60     43.67 o 
   2   4 -28        7.87       34.34     55.32 o 
   3   4 -28       22.19        0.19     49.08 o 
   4   4 -28       15.14       33.95     55.79 o 
   5   4 -28       15.86       37.14     64.87 o 
   6   4 -28      293.61      249.65     76.12 o 
   7   4 -28        4.76       19.85     50.92 o 
   8   4 -28       79.41       55.85     56.00 o 
   9   4 -28       26.64        8.70     52.95 o 
  10   4 -28        9.36       -7.64     48.28 o 
  11   4 -28       14.41       37.47     58.59 o 
   1   5 -28       19.14       39.96     41.85 o 
   2   5 -28       53.06       24.57     39.26 o 
   3   5 -28       36.22       49.33     56.68 o 
   4   5 -28       36.43       28.29     55.00 o 
   5   5 -28        0.32      -33.08     46.08 o 
   6   5 -28       25.30       -5.88     54.18 o 
   2   0 -27      925.42     1049.04    168.46 o 
   4   0 -27       65.49      128.64    111.80 o 
   6   0 -27      356.77      677.48    102.59 o 
   8   0 -27      308.60      334.13     72.37 o 
  10   0 -27      799.13      703.25    103.37 o 
  12   0 -27      212.35      237.85     86.32 o 
  14   0 -27       50.81       26.73     58.63 o 
  16   0 -27      317.61      293.58     99.60 o 
   0   1 -27      122.02       62.01     44.53 o 
   1   1 -27      108.69       89.65     36.84 o 
   2   1 -27      125.79      263.12     48.56 o 
   3   1 -27       70.82      111.26     74.56 o 
   4   1 -27      263.08      345.37     68.25 o 
   5   1 -27       20.30       71.80     58.43 o 
   6   1 -27        9.50      141.00    122.39 o 
   7   1 -27      129.41      119.81     44.25 o 
   8   1 -27      190.73      218.37     59.49 o 
   9   1 -27       25.61       21.04     46.98 o 
  10   1 -27        1.29      -17.56     49.85 o 
  11   1 -27      227.79      254.04     70.87 o 
  12   1 -27       51.09       41.98     57.69 o 
  13   1 -27       40.48       86.11     64.69 o 
  14   1 -27      178.32      219.92     65.03 o 
  15   1 -27       74.43      135.83     56.52 o 
  16   1 -27       54.14      172.88     65.68 o 
  17   1 -27       16.64       31.77     54.42 o 
   1   2 -27      107.77      244.34     61.84 o 
   2   2 -27      203.78      195.30     54.65 o 
   3   2 -27      929.68     1247.57    192.37 o 
   4   2 -27      473.95      570.86     83.12 o 
   5   2 -27      121.09      126.97     62.61 o 
   6   2 -27       80.54       68.96     49.43 o 
   7   2 -27      437.49      425.55     61.80 o 
   8   2 -27      144.85       83.19     56.89 o 
   9   2 -27       14.49      -21.70     45.27 o 
  10   2 -27      132.00      127.45     51.30 o 
  11   2 -27       43.21       30.02     58.38 o 
  12   2 -27       35.78       19.54     44.41 o 
  13   2 -27        5.78       50.34     49.71 o 
  14   2 -27       51.97       79.60     58.28 o 
  15   2 -27       20.45      -28.33     53.03 o 
  16   2 -27       42.18       -5.62     51.07 o 
   0   3 -27       49.19       99.63     67.57 o 
   1   3 -27      423.74      379.34     61.11 o 
   2   3 -27      228.29      230.30     57.66 o 
   3   3 -27       70.97       80.12     53.13 o 
   4   3 -27      522.83      511.19     79.34 o 
   5   3 -27      280.61      269.47     68.82 o 
   6   3 -27       84.79       95.55     61.35 o 
   7   3 -27      141.97      182.53     56.58 o 
   8   3 -27       18.25        2.77     80.79 o 
   9   3 -27       33.86       30.84     56.00 o 
  10   3 -27       32.22       18.80     64.80 o 
  11   3 -27      172.27      148.38     66.18 o 
  12   3 -27       96.48      124.34     69.13 o 
  13   3 -27      108.86       84.93     60.14 o 
  14   3 -27       17.81      -17.94     54.98 o 
   1   4 -27      138.23      168.53     47.51 o 
   2   4 -27        0.41       30.08     45.64 o 
   3   4 -27      425.62      419.20     72.95 o 
   4   4 -27       79.87      167.72     66.06 o 
   5   4 -27       53.73       18.45     51.43 o 
   6   4 -27      208.55      191.50     67.50 o 
   7   4 -27       29.87       70.25     60.93 o 
   8   4 -27      181.17      239.14     72.37 o 
   9   4 -27       39.45       86.85     63.31 o 
  10   4 -27      125.42      125.84     72.52 o 
  11   4 -27       95.60      102.96     64.31 o 
  12   4 -27       83.90       40.17     59.90 o 
   0   5 -27       38.86       35.77     56.79 o 
   1   5 -27      306.36      233.89     51.15 o 
   2   5 -27       93.10      102.42     50.49 o 
   3   5 -27       94.44      116.45     51.90 o 
   4   5 -27       75.09       11.27     49.11 o 
   5   5 -27       54.57       46.61     62.55 o 
   6   5 -27       63.92        2.00     58.78 o 
   7   5 -27       15.40       18.06     58.73 o 
   0   0 -26     2373.45     2564.39    174.58 o 
   2   0 -26      212.09      272.60    111.80 o 
   4   0 -26      585.36      614.11    131.70 o 
   6   0 -26     2637.33     3110.43    176.12 o 
   8   0 -26      533.74      434.53     91.52 o 
  10   0 -26     1351.50     1346.44    126.41 o 
  12   0 -26       44.20       20.44     61.70 o 
  14   0 -26       74.24        8.58     76.07 o 
  16   0 -26      173.84      134.26     82.21 o 
  18   0 -26      393.33      399.22    101.72 o 
   1   1 -26      141.21       93.71     36.55 o 
   2   1 -26      521.02      455.73     49.48 o 
   3   1 -26     1428.36     1501.59    131.70 o 
   4   1 -26      383.25      431.80     71.21 o 
   5   1 -26      489.06      487.76     71.57 o 
   6   1 -26      515.39      529.98     73.51 o 
   7   1 -26      260.62      418.86     58.97 o 
   8   1 -26      114.90      211.29     57.34 o 
   9   1 -26      148.34       94.40     63.25 o 
  10   1 -26      145.19       47.41     58.00 o 
  11   1 -26       76.66       78.50     61.07 o 
  12   1 -26       34.93       70.59     71.86 o 
  13   1 -26      166.35      207.46     78.52 o 
  14   1 -26       23.89       24.03     50.33 o 
  15   1 -26       11.66       -0.98     60.34 o 
  16   1 -26       32.16       34.78     53.56 o 
  17   1 -26       36.87      149.02     67.20 o 
   0   2 -26       16.00       19.46     56.19 o 
   1   2 -26     1878.11     1904.14    110.97 o 
   2   2 -26        2.52       -4.52     40.88 o 
   3   2 -26      604.57      646.98     80.01 o 
   4   2 -26       47.78       28.63     45.49 o 
   5   2 -26      901.22     1042.49     79.30 o 
   6   2 -26      244.61      306.35     55.47 o 
   7   2 -26      193.25      247.97     48.06 o 
   8   2 -26       86.90      132.97     57.95 o 
   9   2 -26       52.27       22.19     50.96 o 
  10   2 -26       44.56        6.88     47.45 o 
  11   2 -26       12.91       26.89     47.42 o 
  12   2 -26       83.55       73.42     49.24 o 
  13   2 -26       36.33       58.36     48.63 o 
  14   2 -26      135.10      135.79     57.47 o 
  15   2 -26       99.88       91.05     52.58 o 
  16   2 -26       40.14       37.16     49.89 o 
   1   3 -26      113.81      170.48     54.80 o 
   2   3 -26      558.99      475.82     70.40 o 
   3   3 -26      236.49      225.15     61.88 o 
   4   3 -26      186.21      215.95     57.89 o 
   5   3 -26      300.52      227.79     57.24 o 
   6   3 -26      134.40       76.27     60.11 o 
   7   3 -26       35.22       28.56     55.77 o 
   8   3 -26       58.22       52.45     65.37 o 
   9   3 -26      131.06       92.35     62.74 o 
  10   3 -26        2.86       -7.83     52.06 o 
  11   3 -26      105.70       93.92     68.09 o 
  12   3 -26       47.21       21.57     51.08 o 
  13   3 -26        1.89      -16.07     63.66 o 
  14   3 -26       21.95       87.67     59.11 o 
  15   3 -26       55.62       26.16     54.29 o 
   0   4 -26       85.01      238.15     67.38 o 
   1   4 -26       91.43       86.87     54.62 o 
   2   4 -26        5.35      -26.05     48.13 o 
   3   4 -26      107.48      104.89     56.34 o 
   4   4 -26       93.81       86.23     54.93 o 
   5   4 -26      125.81      177.48     61.08 o 
   6   4 -26      106.81      116.53     52.81 o 
   7   4 -26        7.50        4.12     48.23 o 
   8   4 -26       81.64      112.78     59.40 o 
   9   4 -26      153.22      132.41     66.61 o 
  10   4 -26       80.70       63.56     61.40 o 
  11   4 -26        0.08       54.99     63.72 o 
  12   4 -26       65.56       53.93     47.46 o 
   1   5 -26      100.65      144.06     47.86 o 
   2   5 -26        5.18       79.33     55.37 o 
   3   5 -26      244.07      201.37     61.76 o 
   4   5 -26       69.01       68.80     51.99 o 
   5   5 -26      137.22      138.02     61.27 o 
   6   5 -26        0.43        7.82     52.24 o 
   7   5 -26       22.75      -30.99     56.53 o 
   8   5 -26        1.22      -11.01     51.09 o 
   2   0 -25      959.90     1044.44    145.49 o 
   4   0 -25      498.65      627.89    124.05 o 
   6   0 -25      816.19      706.03     90.94 o 
   8   0 -25      887.37     1063.30    114.90 o 
  10   0 -25      595.21      723.23     97.89 o 
  12   0 -25      915.10     1022.47    115.81 o 
  14   0 -25      328.01      430.71     91.97 o 
  16   0 -25      435.95      478.24    107.50 o 
  18   0 -25      126.30       51.14     69.09 o 
   0   1 -25      113.94      129.67     47.95 o 
   1   1 -25      243.58      236.71     40.49 o 
   2   1 -25      354.16      320.39     46.94 o 
   3   1 -25      878.75      934.63    110.67 o 
   4   1 -25      535.04      554.38     74.05 o 
   5   1 -25      944.90      914.37     67.97 o 
   6   1 -25     1081.14      935.22     82.93 o 
   7   1 -25      464.35      511.87     60.39 o 
   8   1 -25     1396.79     1478.80    108.08 o 
   9   1 -25      203.13      228.88     75.28 o 
  10   1 -25      452.97      620.03     82.87 o 
  11   1 -25       12.54      -29.43     62.99 o 
  12   1 -25        9.99      -51.26     50.81 o 
  13   1 -25      482.04      520.58     85.16 o 
  14   1 -25      216.02      197.23     58.99 o 
  15   1 -25      101.71      165.97     64.65 o 
  16   1 -25      125.28      155.29     57.88 o 
  17   1 -25       68.29       39.94     57.84 o 
  18   1 -25        0.17       44.29     53.56 o 
   1   2 -25      368.23      346.66     56.77 o 
   2   2 -25       14.91       13.25     39.49 o 
   3   2 -25     1044.74     1111.26     87.78 o 
   4   2 -25       40.42       30.33     41.77 o 
   5   2 -25      257.59      278.34     52.87 o 
   6   2 -25      198.46      259.30     49.81 o 
   7   2 -25     1033.13     1094.53     71.86 o 
   8   2 -25     1042.17     1290.18     92.30 o 
   9   2 -25      689.11      840.14     83.23 o 
  10   2 -25      417.48      401.24     63.63 o 
  11   2 -25      508.67      544.68     69.17 o 
  12   2 -25      271.50      249.34    110.96 o 
  13   2 -25       41.32      -22.28     53.10 o 
  14   2 -25      112.94       91.52     50.60 o 
  15   2 -25       62.90      166.17     58.10 o 
  16   2 -25       31.01       32.96     60.04 o 
  17   2 -25       44.52       35.14     57.64 o 
   0   3 -25      454.42      434.97     79.42 o 
   1   3 -25       11.79      125.34     98.74 o 
   2   3 -25      511.74      444.34     68.93 o 
   3   3 -25       92.39       50.67     43.94 o 
   4   3 -25       70.38      -18.58     52.86 o 
   5   3 -25       14.89      -10.82     51.95 o 
   6   3 -25      317.20      319.93     62.38 o 
   7   3 -25       98.69      171.67     57.88 o 
   8   3 -25       88.37      129.46     62.73 o 
   9   3 -25        7.65      -30.95     50.81 o 
  10   3 -25       75.65       56.00     62.30 o 
  11   3 -25      197.19      175.18     88.86 o 
  12   3 -25        7.68      -30.39     55.35 o 
  13   3 -25       55.69       70.75     55.87 o 
  14   3 -25        1.05      -13.82     60.55 o 
  15   3 -25       88.64      127.57     66.43 o 
   1   4 -25       17.46       55.33     44.82 o 
   2   4 -25      136.29      161.63     58.08 o 
   3   4 -25       58.64      132.90     51.08 o 
   4   4 -25      133.02      222.02     61.30 o 
   5   4 -25        6.57        2.53     52.76 o 
   6   4 -25      386.09      315.71     65.59 o 
   7   4 -25        7.77       84.64     54.35 o 
   8   4 -25      251.83      317.90     81.81 o 
   9   4 -25       50.52       62.58     68.42 o 
  10   4 -25      194.31      199.13     86.55 o 
  11   4 -25        7.92       22.91     47.81 o 
  12   4 -25       14.19      -21.94     46.84 o 
  13   4 -25       25.24       12.93     45.07 o 
   0   5 -25      121.47       99.25     63.94 o 
   1   5 -25       35.25       68.02     40.23 o 
   2   5 -25       80.15       33.96     47.26 o 
   3   5 -25       11.60       56.96     54.96 o 
   4   5 -25      149.09       69.42     64.97 o 
   5   5 -25       18.59       -4.74     44.46 o 
   6   5 -25       53.56       28.32     47.56 o 
   7   5 -25       23.06       31.32     53.15 o 
   8   5 -25       72.83       73.37     57.61 o 
   9   5 -25       47.97       22.98     42.26 o 
   0   0 -24     1363.58     1327.47    116.89 o 
   2   0 -24      745.04      635.55    133.24 o 
   4   0 -24      207.39      287.91     98.01 o 
   6   0 -24      700.03      912.49     97.44 o 
   8   0 -24     3493.42     3607.67    218.23 o 
  10   0 -24      128.88      104.69     58.82 o 
  12   0 -24     1559.21     1582.26    218.23 o 
  14   0 -24      493.40      489.18    100.31 o 
  16   0 -24       37.22       34.56     61.04 o 
  18   0 -24      248.64      259.54     99.95 o 
   1   1 -24      835.23      822.86     58.97 o 
   2   1 -24      305.74      216.31     41.12 o 
   3   1 -24      140.44      113.22     62.26 o 
   4   1 -24     1056.15     1072.40     92.42 o 
   5   1 -24      204.71      293.35     47.21 o 
   6   1 -24     1441.70     1352.75     79.67 o 
   7   1 -24      412.99      371.24     48.24 o 
   8   1 -24      273.47      282.07     47.86 o 
   9   1 -24       89.74       67.96     52.19 o 
  10   1 -24      118.89      255.29    154.38 o 
  11   1 -24      208.34      241.81     60.84 o 
  12   1 -24      352.26      430.69     81.40 o 
  13   1 -24      650.17      694.58     91.27 o 
  14   1 -24       62.82      119.74     61.49 o 
  15   1 -24      175.34      276.05     64.65 o 
  16   1 -24       81.61       68.51     52.79 o 
  17   1 -24      123.74       82.18     52.43 o 
  18   1 -24       33.85      -21.06     46.52 o 
   0   2 -24      596.90      603.39    120.98 o 
   1   2 -24     1192.74     1180.10     86.57 o 
   2   2 -24      180.17      191.90     47.15 o 
   3   2 -24      722.26      653.89     58.59 o 
   4   2 -24       30.85       65.31     42.73 o 
   5   2 -24       46.20       58.86     44.35 o 
   6   2 -24       35.11       18.38     40.84 o 
   7   2 -24      428.91      413.75     53.70 o 
   8   2 -24      304.84      252.93     55.88 o 
   9   2 -24      188.61      191.82     55.77 o 
  10   2 -24      617.53      636.91     72.88 o 
  11   2 -24      170.08      237.69     58.72 o 
  12   2 -24       77.64      133.82     53.98 o 
  13   2 -24       24.33       63.75     56.85 o 
  14   2 -24       14.72       57.90     56.06 o 
  15   2 -24      127.79      216.84     61.57 o 
  16   2 -24        5.84       40.56     52.29 o 
  17   2 -24       34.82       73.66     54.85 o 
   1   3 -24      397.46      375.74     60.26 o 
   2   3 -24      546.71      568.11     68.70 o 
   3   3 -24       21.63       57.26     50.04 o 
   4   3 -24      137.37      157.02     60.44 o 
   5   3 -24      181.73      196.90     80.86 o 
   6   3 -24       50.35       51.18     46.56 o 
   7   3 -24      163.96      141.14     59.87 o 
   8   3 -24      267.45      324.00    101.93 o 
   9   3 -24       38.60       92.50     58.87 o 
  10   3 -24       51.68       53.17     55.99 o 
  11   3 -24       25.63       10.57     54.33 o 
  12   3 -24       15.27        5.67     54.40 o 
  13   3 -24       15.90       52.91     63.28 o 
  14   3 -24       75.39       60.29     58.08 o 
  15   3 -24       31.85       50.44     57.98 o 
  16   3 -24       56.30       24.02     38.13 o 
   0   4 -24      720.47      610.90     92.95 o 
   1   4 -24      171.92      124.23     52.99 o 
   2   4 -24      373.50      356.98     67.15 o 
   3   4 -24        1.63       -8.72     41.00 o 
   4   4 -24       34.77       21.85     48.38 o 
   5   4 -24       61.21       -2.89     57.80 o 
   6   4 -24       12.18      -12.17     48.02 o 
   7   4 -24        7.46      -13.76     44.12 o 
   8   4 -24        8.93       87.76     57.85 o 
   9   4 -24        3.82      124.60    120.43 o 
  10   4 -24       18.52       72.92     52.54 o 
  11   4 -24        4.48       25.29     54.82 o 
  12   4 -24       48.31       34.90     56.24 o 
  13   4 -24        6.84      -15.21     57.15 o 
  14   4 -24       25.42       -4.01     48.60 o 
   1   5 -24        7.49      -10.57     38.96 o 
   2   5 -24        8.89        6.07     45.87 o 
   3   5 -24       60.80       -5.81     48.24 o 
   4   5 -24       10.89       -3.77     48.73 o 
   5   5 -24        3.47       -4.66     53.54 o 
   6   5 -24       15.07       35.17     46.08 o 
   7   5 -24        9.13        0.74     43.95 o 
   8   5 -24       31.88       56.91     52.28 o 
   9   5 -24        2.36       -5.95     41.58 o 
  10   5 -24       40.47       15.69     50.16 o 
   2   0 -23       88.80       33.69     65.85 o 
   4   0 -23      750.37      891.30    136.30 o 
   6   0 -23      751.03      745.87     88.21 o 
   8   0 -23      363.20      631.00     88.06 o 
  10   0 -23      311.41      238.14     73.64 o 
  12   0 -23      442.93      491.22     96.15 o 
  14   0 -23        1.79       14.36     75.04 o 
  16   0 -23       39.67       19.14     72.55 o 
  18   0 -23      458.48      461.70    103.81 o 
   0   1 -23     1282.09     1278.50     76.88 o 
   1   1 -23      878.11      950.06     69.89 o 
   2   1 -23      348.28      269.65     60.00 o 
   3   1 -23      383.11      335.50     61.28 o 
   4   1 -23      451.21      528.39     72.70 o 
   5   1 -23     1428.18     1502.02     78.65 o 
   6   1 -23      272.87      394.58     49.93 o 
   7   1 -23       63.97       59.12     35.82 o 
   8   1 -23      271.68      315.33     52.21 o 
   9   1 -23      410.64      459.37     60.54 o 
  10   1 -23      480.82      553.37     65.12 o 
  11   1 -23      295.12      211.39     56.37 o 
  12   1 -23     1369.41     1386.33    110.09 o 
  13   1 -23      238.65      209.75     66.32 o 
  14   1 -23        0.99       35.58     45.30 o 
  15   1 -23      385.38      418.40     71.49 o 
  16   1 -23      421.11      407.73     66.33 o 
  17   1 -23      135.77      196.45     63.38 o 
  18   1 -23       67.18       41.87     55.87 o 
  19   1 -23       28.25        2.75     57.21 o 
   1   2 -23      871.49      944.78     66.39 o 
   2   2 -23      441.25      472.89     50.27 o 
   3   2 -23      883.46      987.28     64.37 o 
   4   2 -23      266.43      284.29     52.01 o 
   5   2 -23       67.29       43.71     45.21 o 
   6   2 -23       75.06       86.22     44.82 o 
   7   2 -23      365.55      403.28     52.24 o 
   8   2 -23      147.52      148.97     47.21 o 
   9   2 -23      248.33      288.81     82.71 o 
  10   2 -23       64.49      127.02     52.52 o 
  11   2 -23      349.95      448.48     68.26 o 
  12   2 -23      460.74      465.91     65.98 o 
  13   2 -23      175.01      159.41     55.92 o 
  14   2 -23        6.41       15.44     48.37 o 
  15   2 -23       87.91       67.42     53.34 o 
  16   2 -23       85.89       67.51     54.51 o 
  17   2 -23       82.24      126.05     59.24 o 
  18   2 -23      114.51      147.01     56.17 o 
   0   3 -23      101.71       50.54     75.04 o 
   1   3 -23      957.29     1082.06     85.29 o 
   2   3 -23      252.92      259.95     61.65 o 
   3   3 -23       38.69       20.19     45.83 o 
   4   3 -23      972.21     1035.61     95.43 o 
   5   3 -23      394.50      594.84     75.35 o 
   6   3 -23       94.93       69.39     46.44 o 
   7   3 -23       48.75       36.83     43.03 o 
   8   3 -23       78.39       94.52     60.26 o 
   9   3 -23       86.81      255.06     68.91 o 
  10   3 -23        8.92       82.92     61.53 o 
  11   3 -23       18.92       46.66     60.09 o 
  12   3 -23       45.38      -51.89     54.90 o 
  13   3 -23       54.40       20.82     55.18 o 
  14   3 -23       10.87       21.08     98.10 o 
  15   3 -23       47.46       32.80     43.24 o 
  16   3 -23       10.04       33.59     40.77 o 
   1   4 -23      217.52      182.91     60.45 o 
   2   4 -23      835.19      825.41     81.86 o 
   3   4 -23       84.92      135.18    122.14 o 
   4   4 -23       50.90       22.61     52.77 o 
   5   4 -23       38.39       11.87     58.66 o 
   6   4 -23      113.97      110.18     50.42 o 
   7   4 -23       73.92       93.45     52.95 o 
   8   4 -23       82.09       82.81     55.98 o 
   9   4 -23       78.21       60.86     54.24 o 
  10   4 -23      111.03      109.62     57.46 o 
  11   4 -23       19.61        3.15     53.69 o 
  12   4 -23        0.71       10.19     54.39 o 
  13   4 -23        0.61       40.97     48.57 o 
  14   4 -23       46.42        8.10     45.55 o 
   0   5 -23       73.44      181.13     77.87 o 
   1   5 -23       46.15      134.61     71.57 o 
   2   5 -23      106.03      170.31    112.70 o 
   3   5 -23       35.18       40.36     55.09 o 
   4   5 -23      238.49      212.92     59.19 o 
   5   5 -23        5.59       22.48     50.40 o 
   6   5 -23      156.91      124.19     53.32 o 
   7   5 -23       33.37       50.98     50.40 o 
   8   5 -23        3.02       28.62     55.34 o 
   9   5 -23       36.51       27.33     55.59 o 
  10   5 -23        5.30       10.70     54.93 o 
  11   5 -23       26.32      -50.84     37.14 o 
   1   6 -23       24.35        5.67     30.64 o 
   2   6 -23        6.85       19.35     36.46 o 
   3   6 -23       18.18       39.62     46.11 o 
   0   0 -22      349.57      383.85     67.62 o 
   2   0 -22      208.87      208.80     64.97 o 
   4   0 -22      707.83      943.37    136.30 o 
   6   0 -22      944.74      813.41     94.52 o 
   8   0 -22     1331.04     1220.71    109.88 o 
  10   0 -22      909.72      778.47    103.07 o 
  12   0 -22     1826.18     1998.45    144.56 o 
  14   0 -22      379.74      351.68     87.21 o 
  16   0 -22       68.61      163.57     86.83 o 
  18   0 -22      169.06       83.92     77.06 o 
   1   1 -22      185.20      221.52     37.81 o 
   2   1 -22      484.56      532.54     64.59 o 
   3   1 -22     1154.65     1224.23     90.23 o 
   4   1 -22      237.70      238.85     57.74 o 
   5   1 -22      194.78      181.24     39.62 o 
   6   1 -22      340.87      322.55     48.98 o 
   7   1 -22     1484.09     1574.73     72.05 o 
   8   1 -22      593.21      714.19     55.71 o 
   9   1 -22      539.49      500.64     55.13 o 
  10   1 -22      990.36     1058.08     78.97 o 
  11   1 -22      157.85      145.87     48.12 o 
  12   1 -22      409.21      469.24     63.60 o 
  13   1 -22      402.49      409.87     62.92 o 
  14   1 -22      875.90      918.90     81.11 o 
  15   1 -22       15.49       46.24     46.35 o 
  16   1 -22      115.04      183.01     58.20 o 
  17   1 -22      206.95      133.71     58.43 o 
  18   1 -22       43.41        0.18     57.17 o 
  19   1 -22        1.19      -84.97     68.92 o 
   0   2 -22       85.89      103.14     49.67 o 
   1   2 -22       86.41      105.04     31.12 o 
   2   2 -22       33.80       11.60     35.88 o 
   3   2 -22      248.20      365.13     47.15 o 
   4   2 -22       30.07       10.70     36.59 o 
   5   2 -22       26.89        0.89     37.61 o 
   6   2 -22      342.46      294.96     49.57 o 
   7   2 -22      575.69      715.06     59.00 o 
   8   2 -22      296.95      247.22     42.09 o 
   9   2 -22      841.92      723.97     68.91 o 
  10   2 -22      624.72      572.73     80.50 o 
  11   2 -22       71.96       52.85     51.74 o 
  12   2 -22        8.15        8.32     45.67 o 
  13   2 -22      110.54      106.72     56.11 o 
  14   2 -22      324.56      234.10     61.91 o 
  15   2 -22       78.46       95.89     54.34 o 
  16   2 -22      116.83      110.55     57.31 o 
  17   2 -22      144.27      114.56     57.63 o 
  18   2 -22        8.68       64.75     74.65 o 
   1   3 -22      372.59      478.41     62.05 o 
   2   3 -22      679.35      575.49     68.68 o 
   3   3 -22     1484.22     1668.46    116.49 o 
   4   3 -22      964.85      913.56     78.60 o 
   5   3 -22      862.26      879.18    105.48 o 
   6   3 -22      114.06      199.49     62.66 o 
   7   3 -22      701.14      670.41     69.25 o 
   8   3 -22       64.41       88.94     48.48 o 
   9   3 -22       40.08       75.61     86.14 o 
  10   3 -22      137.22      114.02     56.39 o 
  11   3 -22       38.07       98.30     65.51 o 
  12   3 -22       16.04      -10.47     47.15 o 
  13   3 -22       64.49       29.86     61.09 o 
  14   3 -22       37.37       77.64     64.46 o 
  15   3 -22      129.45       53.01     36.71 o 
  16   3 -22       32.17      -21.45     40.53 o 
  17   3 -22       31.46       12.43     70.34 o 
   0   4 -22      827.74      690.68    136.30 o 
   1   4 -22      281.16      235.70     58.83 o 
   2   4 -22        5.61        3.68     40.27 o 
   3   4 -22      203.40      197.06     60.52 o 
   4   4 -22      652.11      688.63     85.94 o 
   5   4 -22      116.66      165.36     56.91 o 
   6   4 -22      333.90      303.85     61.44 o 
   7   4 -22      166.02      122.44     55.46 o 
   8   4 -22      325.44      296.66     77.29 o 
   9   4 -22        4.55       49.30     61.78 o 
  10   4 -22       32.00      107.74     62.82 o 
  11   4 -22       13.26        1.92     46.98 o 
  12   4 -22       35.12       80.51     50.20 o 
  13   4 -22       15.70       27.61     57.56 o 
  14   4 -22        3.42      -13.46     53.28 o 
  15   4 -22        5.14      -28.38     47.57 o 
   1   5 -22       23.55       62.50     51.40 o 
   2   5 -22       62.59       78.42     46.15 o 
   3   5 -22       12.47       22.25     51.64 o 
   4   5 -22       50.64        8.67     50.55 o 
   5   5 -22        6.84       -5.34     49.05 o 
   6   5 -22       39.72       80.22     52.09 o 
   7   5 -22       37.26       12.53     53.85 o 
   8   5 -22       76.15       68.79     51.67 o 
   9   5 -22       17.48       -7.08     50.38 o 
  10   5 -22      102.34       80.04     46.17 o 
  11   5 -22       94.12       41.89     47.37 o 
   0   6 -22        2.52        2.44     45.97 o 
   1   6 -22      155.18      102.24     36.70 o 
   2   6 -22       11.35       19.54     35.59 o 
   3   6 -22       20.35       61.98     78.50 o 
   4   6 -22        3.36       -9.41     45.85 o 
   5   6 -22       27.55       12.49     40.33 o 
   2   0 -21      967.37     1007.66    101.25 o 
   4   0 -21     1110.95      969.40    133.24 o 
   6   0 -21     2302.50     1955.02    149.32 o 
   8   0 -21     1921.57     2057.89    279.49 o 
  10   0 -21     3392.27     3382.57    190.66 o 
  12   0 -21     1548.87     1546.00    129.38 o 
  14   0 -21       31.06       67.06     60.32 o 
  16   0 -21        5.64      -30.05     74.78 o 
  18   0 -21      126.25      300.35    103.69 o 
  20   0 -21       90.24       81.87     78.93 o 
   0   1 -21      629.54      589.96     71.96 o 
   1   1 -21      842.40      912.49     56.88 o 
   2   1 -21      835.88      700.52     72.32 o 
   3   1 -21      375.94      560.85     84.91 o 
   4   1 -21      871.64      891.72     73.43 o 
   5   1 -21      421.45      431.06     48.71 o 
   6   1 -21       52.17       43.32     35.61 o 
   7   1 -21     1057.67     1094.25     61.16 o 
   8   1 -21      150.95      192.82     39.33 o 
   9   1 -21      925.66      886.53     66.99 o 
  10   1 -21       13.25        9.29     38.11 o 
  11   1 -21      298.69      286.46     52.63 o 
  12   1 -21      544.07      709.61     70.63 o 
  13   1 -21        5.19       60.27     45.20 o 
  14   1 -21     1009.21     1001.00     76.29 o 
  15   1 -21      435.06      434.20     58.90 o 
  16   1 -21       40.37       33.99     39.93 o 
  17   1 -21       55.37       11.26     45.04 o 
  18   1 -21       32.80      -14.73     62.33 o 
  19   1 -21       13.89       35.41     72.29 o 
   1   2 -21      126.94      130.07     32.55 o 
   2   2 -21      137.01      136.27     27.42 o 
   3   2 -21      574.45      551.16     38.86 o 
   4   2 -21      167.29      194.93     44.25 o 
   5   2 -21       35.67       42.49     41.28 o 
   6   2 -21       32.57       82.39     39.39 o 
   7   2 -21      540.92      560.92     52.47 o 
   8   2 -21      171.44      156.92     42.27 o 
   9   2 -21      391.88      401.07     57.58 o 
  10   2 -21       93.07      100.78     47.05 o 
  11   2 -21      449.17      394.76     63.48 o 
  12   2 -21      175.30       90.62     49.00 o 
  13   2 -21      105.09      105.00     55.42 o 
  14   2 -21      144.89      138.72     61.09 o 
  15   2 -21      141.38      150.53     53.62 o 
  16   2 -21      113.59      188.50     59.40 o 
  17   2 -21        7.90       37.10     61.16 o 
  18   2 -21       10.07       22.84     67.30 o 
  19   2 -21       34.83       77.23     64.91 o 
   0   3 -21       25.19       16.85     85.76 o 
   1   3 -21      917.23      982.20     80.83 o 
   2   3 -21      480.53      431.32     65.36 o 
   3   3 -21     1828.75     2057.90    107.28 o 
   4   3 -21     1377.86     1179.49     84.67 o 
   5   3 -21      859.72      919.87     89.12 o 
   6   3 -21     1539.25     1529.86    105.69 o 
   7   3 -21      684.09      822.52     72.88 o 
   8   3 -21      437.80      435.47     59.75 o 
   9   3 -21      193.93      230.25     60.48 o 
  10   3 -21      105.73       90.58     68.78 o 
  11   3 -21       27.28       92.02     54.17 o 
  12   3 -21       29.79       32.56     65.11 o 
  13   3 -21      102.70       41.51     50.73 o 
  14   3 -21       15.69       -9.35     35.42 o 
  15   3 -21       18.00       59.86     47.36 o 
  16   3 -21       13.32        8.70     48.74 o 
  17   3 -21       76.55       46.37     50.87 o 
   1   4 -21      228.85      190.09     57.08 o 
   2   4 -21      539.74      550.14     69.89 o 
   3   4 -21       26.16       13.27     43.57 o 
   4   4 -21       97.35       96.60     60.36 o 
   5   4 -21      207.28      125.43     50.76 o 
   6   4 -21      127.31      131.33     59.86 o 
   7   4 -21      112.27       75.69     49.82 o 
   8   4 -21      137.89      129.28     53.50 o 
   9   4 -21       38.32       11.21     47.39 o 
  10   4 -21      192.77      220.78     66.82 o 
  11   4 -21       30.43       22.57     53.74 o 
  12   4 -21      153.33      129.34     63.69 o 
  13   4 -21        3.87       16.50     52.94 o 
  14   4 -21       44.17       45.24     47.68 o 
  15   4 -21        9.81       78.92     65.53 o 
   0   5 -21       12.01       23.63     52.43 o 
   1   5 -21       86.23       57.48     48.30 o 
   2   5 -21        4.75       30.06     47.40 o 
   3   5 -21      182.65       95.55     55.85 o 
   4   5 -21       63.37       84.40     55.03 o 
   5   5 -21      216.37      521.67    177.10 o 
   6   5 -21      125.47      151.83     58.80 o 
   7   5 -21       86.74       63.97     46.64 o 
   8   5 -21       13.54       47.91     47.39 o 
   9   5 -21       19.73       28.51     48.88 o 
  10   5 -21       23.15       37.16     44.09 o 
  11   5 -21       53.47       16.94     47.53 o 
  12   5 -21       26.64       -4.29     35.01 o 
   1   6 -21        9.76      -14.47     27.83 o 
   2   6 -21       45.08       55.01     42.37 o 
   3   6 -21       37.49       36.78     47.85 o 
   4   6 -21       13.32      -18.98     41.29 o 
   5   6 -21        9.16        1.21     45.89 o 
   6   6 -21        7.56       20.00     45.30 o 
   0   0 -20     7179.63     6384.02   1028.36 o 
   2   0 -20     1422.86     1640.71    120.20 o 
   4   0 -20     1645.02     1805.57    179.18 o 
   6   0 -20     2373.39     2115.46    126.66 o 
   8   0 -20      408.11      364.09     76.57 o 
  10   0 -20      479.88      396.09     77.88 o 
  12   0 -20      681.86      594.17    104.90 o 
  14   0 -20       82.61       84.80     59.58 o 
  16   0 -20      140.81       38.97     60.05 o 
  18   0 -20      237.54      202.77     86.74 o 
  20   0 -20      246.50      310.68     95.46 o 
   1   1 -20      243.90      312.00     40.25 o 
   2   1 -20       53.91       13.19     38.00 o 
   3   1 -20      310.07      230.41     53.67 o 
   4   1 -20       81.10      137.03     35.64 o 
   5   1 -20      230.51      184.06     37.50 o 
   6   1 -20      374.06      337.11     43.86 o 
   7   1 -20       75.09       97.85     33.66 o 
   8   1 -20      542.05      516.79     46.52 o 
   9   1 -20        2.79       12.97     36.40 o 
  10   1 -20       77.21       86.46     54.36 o 
  11   1 -20       28.50       65.16     50.01 o 
  12   1 -20      302.59      401.84     60.77 o 
  13   1 -20       74.49       72.55     43.08 o 
  14   1 -20       97.28      166.14     46.29 o 
  15   1 -20      345.91      366.44     59.74 o 
  16   1 -20      109.02      173.69     47.31 o 
  17   1 -20        0.48      -44.14     42.39 o 
  18   1 -20       93.73      116.38     68.69 o 
  19   1 -20       83.37      102.45     62.90 o 
  20   1 -20       40.37      -60.86     68.19 o 
   0   2 -20      489.69      416.70     62.11 o 
   1   2 -20     2032.55     1968.41     76.17 o 
   2   2 -20       41.47       -0.32     24.22 o 
   3   2 -20       94.99      128.20     45.20 o 
   4   2 -20        5.70       52.81     48.19 o 
   5   2 -20     1576.29     1409.95     76.16 o 
   6   2 -20      160.85      178.82     43.24 o 
   7   2 -20        0.91       31.69     36.05 o 
   8   2 -20      866.94      939.29     65.45 o 
   9   2 -20      729.91      793.41     72.39 o 
  10   2 -20      644.83      543.85     67.03 o 
  11   2 -20      150.81      237.23     59.31 o 
  12   2 -20      353.72      370.21     59.92 o 
  13   2 -20      169.41      237.51     58.99 o 
  14   2 -20      114.48       84.02     54.80 o 
  15   2 -20       82.57      100.72     57.34 o 
  16   2 -20      255.16      257.07     66.48 o 
  17   2 -20       91.76        2.26     44.95 o 
  18   2 -20       80.36      -16.88     56.91 o 
  19   2 -20       52.09       88.44     69.82 o 
   1   3 -20       40.45       74.91     40.49 o 
   2   3 -20        2.45       27.22     39.69 o 
   3   3 -20      304.13      398.74     63.41 o 
   4   3 -20       93.46       73.45     43.98 o 
   5   3 -20     1501.47     1626.19    105.62 o 
   6   3 -20      732.81      645.53    102.34 o 
   7   3 -20      724.29      637.30     69.36 o 
   8   3 -20      134.03      104.74     49.43 o 
   9   3 -20      342.43      340.33     68.88 o 
  10   3 -20      281.03      204.31     63.90 o 
  11   3 -20       26.75      -43.12     52.12 o 
  12   3 -20        8.57      -17.04     41.07 o 
  13   3 -20       28.85       26.99     40.70 o 
  14   3 -20       72.25       64.18     50.99 o 
  15   3 -20       11.16      -37.05     47.30 o 
  16   3 -20       76.83       14.42     54.43 o 
  17   3 -20        6.78      -12.88     48.09 o 
  18   3 -20        0.01        3.95     65.22 o 
   0   4 -20     1054.68     1324.70    169.99 o 
   1   4 -20       97.35      103.40     49.35 o 
   2   4 -20       48.12      117.69     47.24 o 
   3   4 -20       23.13       -5.31     41.66 o 
   4   4 -20      108.53       74.06     50.98 o 
   5   4 -20        9.25       30.83     44.74 o 
   6   4 -20      106.96      135.99     59.70 o 
   7   4 -20      142.83      103.57     44.99 o 
   8   4 -20      269.09      235.57     50.40 o 
   9   4 -20       48.29       42.84     56.94 o 
  10   4 -20      162.67      137.49     58.08 o 
  11   4 -20        4.21       31.89     59.88 o 
  12   4 -20       40.02       98.91     79.62 o 
  13   4 -20       31.09       47.03     57.23 o 
  14   4 -20        6.95        0.32     50.14 o 
  15   4 -20       13.41       32.71     54.66 o 
  16   4 -20        6.13      -21.62     41.99 o 
   1   5 -20       22.72      -21.13     40.12 o 
   2   5 -20      349.57      325.87     60.38 o 
   3   5 -20       85.46      159.46     56.90 o 
   4   5 -20      391.84      396.32     72.72 o 
   5   5 -20      330.92      260.25     64.04 o 
   6   5 -20      195.89      155.93     55.33 o 
   7   5 -20      122.84      122.71     50.10 o 
   8   5 -20        9.56       55.61     46.26 o 
   9   5 -20        5.95      -37.82     36.86 o 
  10   5 -20        3.89      -39.85     44.81 o 
  11   5 -20        2.82       -4.42     42.04 o 
  12   5 -20        2.14        4.40     49.16 o 
   0   6 -20       46.51       51.58     47.19 o 
   1   6 -20        4.32       46.19     40.99 o 
   2   6 -20        4.03       -6.95     43.40 o 
   3   6 -20       70.69       27.97     46.14 o 
   4   6 -20       30.61       32.61     45.94 o 
   5   6 -20      124.91       73.66     46.72 o 
   6   6 -20       31.59       60.92     44.17 o 
   7   6 -20       34.93        0.37     37.15 o 
   2   0 -19     9029.47     8754.48    243.54 o 
   4   0 -19     4827.75     4347.76    246.56 o 
   6   0 -19      951.27      801.42     82.79 o 
   8   0 -19     1109.42     1043.63     98.78 o 
  10   0 -19       51.36       89.42     61.12 o 
  12   0 -19      627.21      656.12    102.99 o 
  14   0 -19       96.08       47.02     61.44 o 
  16   0 -19      399.32      324.67     81.53 o 
  18   0 -19       73.49       24.88     74.03 o 
  20   0 -19      244.06      276.68     83.88 o 
   0   1 -19     2595.35     2539.88    118.57 o 
   1   1 -19      500.73      574.92     44.98 o 
   2   1 -19      312.08      244.38     50.71 o 
   3   1 -19      476.12      462.93     60.12 o 
   4   1 -19        8.42        1.51     31.47 o 
   5   1 -19      391.58      367.15     44.04 o 
   6   1 -19        8.91       53.67     33.57 o 
   7   1 -19        5.63       15.47     29.78 o 
   8   1 -19      123.78       83.62     33.50 o 
   9   1 -19       52.74       17.53     35.56 o 
  10   1 -19       10.13       14.48     41.79 o 
  11   1 -19      166.37      112.54     46.01 o 
  12   1 -19       98.14       39.55     46.04 o 
  13   1 -19      235.99      190.78     44.03 o 
  14   1 -19      120.95       71.93     42.23 o 
  15   1 -19       90.62      112.22     45.68 o 
  16   1 -19      141.24      171.59     47.79 o 
  17   1 -19      114.13      128.99     46.26 o 
  18   1 -19       80.45       69.49     54.03 o 
  19   1 -19       15.11       -2.46     49.35 o 
  20   1 -19       12.86       -7.72     53.96 o 
   1   2 -19      508.41      459.99     38.63 o 
   2   2 -19      629.74      577.71     36.76 o 
   3   2 -19     2288.71     2114.77     79.42 o 
   4   2 -19      215.77      226.32     43.34 o 
   5   2 -19      290.71      269.30     45.42 o 
   6   2 -19      109.08       91.21     41.76 o 
   7   2 -19      468.27      567.08     51.62 o 
   8   2 -19      296.36      373.76     46.36 o 
   9   2 -19      446.62      553.82     63.98 o 
  10   2 -19     1125.19     1195.64     86.76 o 
  11   2 -19      255.38      266.18     54.31 o 
  12   2 -19      986.07      990.17     82.82 o 
  13   2 -19      271.05      298.62     58.38 o 
  14   2 -19      119.46      142.03     49.01 o 
  15   2 -19       11.55        1.85     44.79 o 
  16   2 -19       67.93       71.65     51.34 o 
  17   2 -19       72.97       67.82     51.61 o 
  18   2 -19      108.75      145.39     72.37 o 
  19   2 -19        0.90       -5.84     64.87 o 
   0   3 -19      690.33      640.14    124.05 o 
   1   3 -19       61.99       91.24     38.99 o 
   2   3 -19      266.74      189.92     44.55 o 
   3   3 -19      137.34      127.90     47.90 o 
   4   3 -19       18.98       20.45     37.33 o 
   5   3 -19      379.60      474.61     67.77 o 
   6   3 -19      339.20      412.35     67.35 o 
   7   3 -19      575.95      613.30     64.00 o 
   8   3 -19      136.36       92.26     47.27 o 
   9   3 -19      317.17      228.23     60.84 o 
  10   3 -19      195.79      202.20     54.03 o 
  11   3 -19      299.37      232.11     52.40 o 
  12   3 -19      177.99      147.49     45.79 o 
  13   3 -19      187.19      158.47     51.83 o 
  14   3 -19        0.44       26.59     48.15 o 
  15   3 -19      114.42       96.88     54.16 o 
  16   3 -19       89.13       46.36     54.75 o 
  17   3 -19       43.35       83.76     54.13 o 
  18   3 -19        0.56      -44.08     69.25 o 
   1   4 -19        8.23       58.13     47.30 o 
   2   4 -19      703.95      749.48     73.67 o 
   3   4 -19       36.40       26.94     42.62 o 
   4   4 -19      282.96      325.27     58.67 o 
   5   4 -19      109.29      117.10     53.80 o 
   6   4 -19       85.97      111.19     60.15 o 
   7   4 -19       84.05       -6.96     42.50 o 
   8   4 -19       77.02       90.53     47.14 o 
   9   4 -19       10.69       28.85     46.50 o 
  10   4 -19       14.06       -3.88     50.19 o 
  11   4 -19       25.64        7.17     56.73 o 
  12   4 -19       83.61      131.72     62.69 o 
  13   4 -19       24.49        5.70     45.63 o 
  14   4 -19       56.62      -27.69     48.51 o 
  15   4 -19        8.60       -6.83     51.39 o 
  16   4 -19        6.13       27.85     53.74 o 
   0   5 -19      387.12      318.18     71.02 o 
   1   5 -19       36.80       77.57     51.48 o 
   2   5 -19      503.52      585.45     71.58 o 
   3   5 -19      245.80      209.25     56.45 o 
   4   5 -19      490.56      473.13     79.25 o 
   5   5 -19      125.90      125.79     61.44 o 
   6   5 -19      322.67      215.77     63.55 o 
   7   5 -19       40.14       41.32     49.88 o 
   8   5 -19       42.42       89.38     46.64 o 
   9   5 -19       73.42       48.32     54.78 o 
  10   5 -19        5.55       26.28     40.59 o 
  11   5 -19       42.30       28.52     48.24 o 
  12   5 -19        6.26       18.32     35.82 o 
  13   5 -19        1.88      -41.24     39.40 o 
   1   6 -19       79.44       55.30     38.65 o 
   2   6 -19       16.85       24.41     45.75 o 
   3   6 -19       26.83      -34.59     39.69 o 
   4   6 -19       10.74       16.54     46.36 o 
   5   6 -19       38.43       43.76     66.57 o 
   6   6 -19        3.37       11.18     37.42 o 
   7   6 -19      104.83       59.27     48.94 o 
   8   6 -19       23.44       56.69     38.52 o 
   0   0 -18     2945.33     3268.10    189.90 o 
   2   0 -18     4922.47     5650.72    191.13 o 
   4   0 -18     3816.68     3729.06    225.12 o 
   6   0 -18      317.79      340.39     75.04 o 
   8   0 -18      598.70      666.69    140.89 o 
  10   0 -18       79.65       57.43     56.31 o 
  12   0 -18      340.77      403.44     88.31 o 
  14   0 -18        3.10       15.73     60.68 o 
  16   0 -18      377.74      401.36     86.10 o 
  18   0 -18      200.21      120.72     69.54 o 
  20   0 -18       38.77       -0.79     69.41 o 
   1   1 -18      147.92      179.07     56.65 o 
   2   1 -18      761.50      950.64     73.17 o 
   3   1 -18      542.97      596.71     54.66 o 
   4   1 -18       77.77       42.16     30.15 o 
   5   1 -18      565.13      528.45     47.56 o 
   6   1 -18     1374.52     1487.20     64.05 o 
   7   1 -18      756.46      747.06     51.03 o 
   8   1 -18      557.13      610.76     47.48 o 
   9   1 -18      263.35      265.95     50.84 o 
  10   1 -18      727.61      752.64     64.18 o 
  11   1 -18      611.18      586.42     62.70 o 
  12   1 -18      579.80      578.00     61.73 o 
  13   1 -18      359.97      351.94     49.56 o 
  14   1 -18      658.66      709.70     77.81 o 
  15   1 -18      281.45      325.74     53.96 o 
  16   1 -18      701.64      728.57     66.36 o 
  17   1 -18      266.71      236.80     52.33 o 
  18   1 -18       57.30       45.36     48.69 o 
  19   1 -18       56.96       22.86     52.74 o 
  20   1 -18        1.81       65.11     49.52 o 
   0   2 -18      236.21      170.90     45.96 o 
   1   2 -18       62.56       95.96     35.83 o 
   2   2 -18      529.38      582.72     40.20 o 
   3   2 -18      202.06      211.27     36.11 o 
   4   2 -18      228.83      194.18     38.55 o 
   5   2 -18      472.82      610.51     91.51 o 
   6   2 -18      329.39      346.87     47.92 o 
   7   2 -18     2217.03     2185.02    102.42 o 
   8   2 -18      243.38      276.50     45.08 o 
   9   2 -18      464.99      449.64     59.99 o 
  10   2 -18      495.61      475.61     58.50 o 
  11   2 -18      911.80     1074.68     82.78 o 
  12   2 -18      228.17      202.90     54.10 o 
  13   2 -18      401.30      473.74     68.25 o 
  14   2 -18      121.98       94.74     51.59 o 
  15   2 -18       83.48       99.36     57.03 o 
  16   2 -18      104.08       44.77     50.40 o 
  17   2 -18       62.43       51.60     53.89 o 
  18   2 -18      114.12      118.06     69.80 o 
  19   2 -18       38.21      -51.89     54.22 o 
  20   2 -18       85.84       69.64     64.57 o 
   1   3 -18      232.02      277.65     54.28 o 
   2   3 -18      589.28      496.70     56.21 o 
   3   3 -18      568.28      432.39     54.67 o 
   4   3 -18      506.62      404.41     56.99 o 
   5   3 -18      159.76      129.29     44.91 o 
   6   3 -18       96.86       89.63     49.82 o 
   7   3 -18      454.00      427.58     57.51 o 
   8   3 -18      143.68      144.84     42.13 o 
   9   3 -18      208.81      170.48     49.29 o 
  10   3 -18        1.58        1.27     39.08 o 
  11   3 -18      331.36      344.12     57.03 o 
  12   3 -18       62.69       60.36     45.64 o 
  13   3 -18       99.46      110.85     51.63 o 
  14   3 -18       90.67       31.59     44.45 o 
  15   3 -18       27.51      144.01     89.54 o 
  16   3 -18      127.35       69.84     55.38 o 
  17   3 -18      121.09      102.18     61.73 o 
  18   3 -18        3.45      -69.75     59.03 o 
   0   4 -18     4578.11     4448.84    290.97 o 
   1   4 -18     3531.47     3888.57    155.62 o 
   2   4 -18     1410.98     1568.77     99.12 o 
   3   4 -18      548.26      585.39     68.28 o 
   4   4 -18       13.14      -18.41     45.56 o 
   5   4 -18      251.25      313.93     67.14 o 
   6   4 -18       97.43       67.36     59.93 o 
   7   4 -18      613.28      630.97     67.51 o 
   8   4 -18       62.19       62.66     43.81 o 
   9   4 -18       38.93       34.90     54.51 o 
  10   4 -18       13.31      -22.09     45.75 o 
  11   4 -18       67.97       54.34     53.59 o 
  12   4 -18       54.06       95.18     65.16 o 
  13   4 -18       46.56       52.35     58.16 o 
  14   4 -18        7.59      -33.48     50.95 o 
  15   4 -18        8.79      -31.88     44.83 o 
  16   4 -18        8.62      -61.08     59.45 o 
   1   5 -18       73.70       23.26     44.65 o 
   2   5 -18       18.79       44.65     41.30 o 
   3   5 -18       64.94      175.37     50.77 o 
   4   5 -18      244.01      188.63     63.84 o 
   5   5 -18       33.92      -17.71     51.83 o 
   6   5 -18      163.39      174.99     60.77 o 
   7   5 -18       83.41       88.46     46.57 o 
   8   5 -18       47.08       52.50     48.94 o 
   9   5 -18       20.01       24.66     48.62 o 
  10   5 -18        6.75     3787.85   3135.12 o 
  11   5 -18       23.30      -22.99     40.45 o 
  12   5 -18       18.46       27.89     43.86 o 
  13   5 -18       30.93      -38.38     46.93 o 
   0   6 -18      248.39      217.16     67.57 o 
   1   6 -18      122.16       70.90     38.16 o 
   2   6 -18        9.66       19.94     46.40 o 
   3   6 -18       20.10      -34.43     41.49 o 
   4   6 -18       16.02      -11.70     42.79 o 
   5   6 -18       60.08       54.92     47.28 o 
   6   6 -18       38.22       22.10     42.33 o 
   7   6 -18       55.64       73.58     47.07 o 
   8   6 -18       18.84       20.12     56.14 o 
   9   6 -18       32.40       71.31     71.37 o 
   2   0 -17     1695.20     2190.09    117.90 o 
   4   0 -17     9016.77     9240.72    344.57 o 
   6   0 -17     5518.89     5505.67    183.77 o 
   8   0 -17      116.10      101.80     52.51 o 
  10   0 -17      493.56      514.79     91.12 o 
  12   0 -17      254.84      303.08     76.06 o 
  14   0 -17       79.85      148.01    161.57 o 
  16   0 -17       53.08       29.48     69.68 o 
  18   0 -17      200.07      267.85     80.87 o 
  20   0 -17       18.08       -0.62     83.29 o 
   0   1 -17     8147.18     7940.79    188.94 o 
   1   1 -17     1163.39     1088.60     73.83 o 
   2   1 -17      558.57      604.22     60.12 o 
   3   1 -17      181.80      153.57     34.77 o 
   4   1 -17     2768.62     2535.63     82.36 o 
   5   1 -17     1971.83     2009.86     75.23 o 
   6   1 -17      239.98      204.34     32.80 o 
   7   1 -17     1260.83     1191.27     56.94 o 
   8   1 -17     1083.39     1135.90     56.65 o 
   9   1 -17      257.37      210.05     42.89 o 
  10   1 -17      651.13      639.39     59.30 o 
  11   1 -17       10.55      -53.77     35.85 o 
  12   1 -17      115.97      164.40     48.20 o 
  13   1 -17        3.35       17.89     40.86 o 
  14   1 -17      157.70      214.93     42.19 o 
  15   1 -17      288.86      292.70     51.78 o 
  16   1 -17      349.36      326.29     51.66 o 
  17   1 -17       47.61       66.65     42.79 o 
  18   1 -17       56.06      111.75     54.66 o 
  19   1 -17        8.55      -37.71     52.91 o 
  20   1 -17       32.78       75.74     50.88 o 
  21   1 -17        9.67        4.30     53.79 o 
   1   2 -17      613.04      633.98     43.91 o 
   2   2 -17      457.98      400.64     25.63 o 
   3   2 -17     1031.18     1010.31     43.64 o 
   4   2 -17      221.94      215.62     37.43 o 
   5   2 -17      917.07      853.82     46.73 o 
   6   2 -17      178.22      189.85     31.54 o 
   7   2 -17      120.86      141.52     35.37 o 
   8   2 -17       25.89       13.74     33.37 o 
   9   2 -17      477.95      545.95     90.43 o 
  10   2 -17      207.87      188.72     51.22 o 
  11   2 -17      450.22      517.65     66.72 o 
  12   2 -17      222.52      234.25     53.79 o 
  13   2 -17      135.76      160.62     51.98 o 
  14   2 -17       21.51       -7.58     44.32 o 
  15   2 -17       19.21       -0.47     46.97 o 
  16   2 -17      200.26      216.71     57.63 o 
  17   2 -17        6.69      -31.83     49.43 o 
  18   2 -17      115.52       72.10     62.38 o 
  19   2 -17        1.00        6.11     53.34 o 
  20   2 -17       13.85      -77.93     71.57 o 
   0   3 -17      788.64      863.73    120.98 o 
   1   3 -17      336.98      301.06     72.55 o 
   2   3 -17       67.53      112.56     42.67 o 
   3   3 -17      224.81      177.35     46.94 o 
   4   3 -17     1530.41     1522.23     85.89 o 
   5   3 -17     1366.55     1258.38     91.60 o 
   6   3 -17      578.11      473.20     64.73 o 
   7   3 -17      790.12      811.65     61.17 o 
   8   3 -17      971.10     1047.97     77.14 o 
   9   3 -17      131.89      115.35     37.49 o 
  10   3 -17       69.78       63.23     46.86 o 
  11   3 -17       33.20      -15.84     53.08 o 
  12   3 -17      209.16      190.19     52.24 o 
  13   3 -17       45.91       68.24     44.35 o 
  14   3 -17       33.44      -48.89     43.63 o 
  15   3 -17       11.77      -18.90     50.07 o 
  16   3 -17       15.63       -2.77     50.02 o 
  17   3 -17      101.39       73.80     57.76 o 
  18   3 -17       38.10       15.94     56.93 o 
  19   3 -17       73.75      124.24     86.59 o 
   1   4 -17     1458.74     1439.68     93.33 o 
   2   4 -17     1680.60     1624.02     97.89 o 
   3   4 -17     1759.41     1644.68     97.44 o 
   4   4 -17      244.09     1708.95   1107.17 o 
   5   4 -17      174.32      113.88     58.59 o 
   6   4 -17      175.37      125.78     62.69 o 
   7   4 -17       49.26       48.34     44.59 o 
   8   4 -17       24.20       54.85     46.04 o 
   9   4 -17      115.02       91.69     45.59 o 
  10   4 -17        2.07       -5.88     48.70 o 
  11   4 -17       43.88       67.61     59.07 o 
  12   4 -17        4.77      -12.00     47.41 o 
  13   4 -17       52.23       59.63     57.97 o 
  14   4 -17      141.63      127.28     54.00 o 
  15   4 -17        3.60       38.79     46.36 o 
  16   4 -17       42.22       47.65     59.71 o 
  17   4 -17       18.14      -18.39     62.26 o 
   0   5 -17      816.71      774.85     92.43 o 
   1   5 -17      223.17      211.83     52.01 o 
   2   5 -17       38.93       44.44     44.43 o 
   3   5 -17       10.31       23.37     41.00 o 
   4   5 -17      319.98      290.94     77.98 o 
   5   5 -17        0.81       22.14     49.72 o 
   6   5 -17       11.01       -2.53     40.77 o 
   7   5 -17       36.57       18.78     42.21 o 
   8   5 -17       47.22       -1.82     41.25 o 
   9   5 -17       11.68      -19.14     55.70 o 
  10   5 -17      155.45       76.61     55.55 o 
  11   5 -17       85.21       20.45     48.05 o 
  12   5 -17        9.74       11.03     45.93 o 
  13   5 -17       12.50       15.91     52.84 o 
  14   5 -17        0.98       30.68     44.57 o 
   1   6 -17       81.89       68.56     39.85 o 
   2   6 -17       18.51       46.98     48.73 o 
   3   6 -17        9.12       -1.71     48.86 o 
   4   6 -17       25.70       25.37     46.15 o 
   5   6 -17       43.80        9.13     41.97 o 
   6   6 -17       22.10       41.75     40.91 o 
   7   6 -17       34.48       47.05     59.42 o 
   8   6 -17       68.50       56.30     66.43 o 
   9   6 -17      111.74       65.65     70.95 o 
   2   0 -16     1319.80     1305.85    104.14 o 
   4   0 -16      915.59      932.65    125.58 o 
   6   0 -16     2068.36     2009.00    111.47 o 
   8   0 -16     1473.05     1361.18     98.38 o 
  10   0 -16      147.82      166.08     57.43 o 
  12   0 -16      174.86      131.76     58.13 o 
  14   0 -16      206.55      245.80     77.77 o 
  16   0 -16      409.40      493.27     91.11 o 
  18   0 -16       53.33      -13.10     57.75 o 
  20   0 -16       56.25       60.70     91.27 o 
   1   1 -16      492.27      507.29     64.34 o 
   2   1 -16     6267.10     5604.33    267.65 o 
   3   1 -16     2222.17     2172.71     82.85 o 
   4   1 -16     2380.35     2170.85     74.18 o 
   5   1 -16      214.63      201.69     32.63 o 
   6   1 -16       18.79       -3.86     24.24 o 
   7   1 -16     2241.83     2094.12     70.53 o 
   8   1 -16     1234.43     1145.74     55.89 o 
   9   1 -16     1593.19     1559.80     61.61 o 
  10   1 -16      320.75      330.32     50.83 o 
  11   1 -16       70.54       77.14     43.76 o 
  12   1 -16        7.28       14.95     36.35 o 
  13   1 -16       17.28       18.75     37.47 o 
  14   1 -16       42.47       50.20     40.30 o 
  15   1 -16       66.35       70.72     43.05 o 
  16   1 -16       16.68       34.49     64.86 o 
  17   1 -16       57.52        9.33     49.31 o 
  18   1 -16       32.23      -26.31     47.85 o 
  19   1 -16       58.70       48.18     52.30 o 
  20   1 -16       28.05      -25.97     50.15 o 
  21   1 -16       89.26       21.50     53.05 o 
   0   2 -16      350.19      497.27     56.47 o 
   1   2 -16      259.60      289.61     39.63 o 
   2   2 -16      377.93      355.71     23.58 o 
   3   2 -16     1900.70     1902.15     54.08 o 
   4   2 -16      718.54      751.46     41.01 o 
   5   2 -16     1185.88     1204.72     51.23 o 
   6   2 -16      167.07      139.56     31.33 o 
   7   2 -16      956.53     1007.50     48.93 o 
   8   2 -16      186.51      186.29     32.28 o 
   9   2 -16      267.24      347.54     41.31 o 
  10   2 -16      103.03       81.25     36.78 o 
  11   2 -16      234.84      182.71     48.43 o 
  12   2 -16      103.20      136.77     51.28 o 
  13   2 -16      215.58      191.34     67.95 o 
  14   2 -16        1.44      -27.47     41.61 o 
  15   2 -16       87.21      115.79     51.26 o 
  16   2 -16       93.34      149.09     50.85 o 
  17   2 -16      136.95      120.86     64.69 o 
  18   2 -16       24.41        6.87     59.79 o 
  19   2 -16       68.48        0.95     61.25 o 
  20   2 -16       70.62      138.71     72.23 o 
   1   3 -16      458.77      406.78    102.61 o 
   2   3 -16      448.69      465.86     54.08 o 
   3   3 -16      410.48      426.70     52.47 o 
   4   3 -16      503.19      484.76     57.40 o 
   5   3 -16      165.09      177.63     57.81 o 
   6   3 -16     1400.15     1463.83     76.28 o 
   7   3 -16      433.93      384.81     46.07 o 
   8   3 -16      225.66      217.10     41.88 o 
   9   3 -16      389.06      399.25     49.73 o 
  10   3 -16       98.74       75.58     43.52 o 
  11   3 -16        0.30      -16.67     42.85 o 
  12   3 -16      180.40      180.91     48.98 o 
  13   3 -16      192.12      148.07     54.42 o 
  14   3 -16       85.52       97.86     50.98 o 
  15   3 -16       53.60       21.01     47.29 o 
  16   3 -16        5.99       -5.04     49.08 o 
  17   3 -16       20.67      -20.72     53.61 o 
  18   3 -16        4.58       22.78     59.08 o 
  19   3 -16        6.76      -22.79     68.33 o 
   0   4 -16      517.39      465.56    111.80 o 
   1   4 -16       74.08       83.92     49.64 o 
   2   4 -16      361.28      397.94     59.96 o 
   3   4 -16      325.49      385.85     60.55 o 
   4   4 -16       62.72       66.18     57.47 o 
   5   4 -16      383.64      452.35     67.84 o 
   6   4 -16       46.60       15.40     48.04 o 
   7   4 -16       49.11      -27.63     51.60 o 
   8   4 -16       50.63       48.02     46.03 o 
   9   4 -16       38.15       17.34     42.57 o 
  10   4 -16       60.96       49.31     61.27 o 
  11   4 -16        7.33        9.61     60.64 o 
  12   4 -16       21.73       24.77     46.85 o 
  13   4 -16       21.11       -3.95     52.89 o 
  14   4 -16       82.12       67.60     55.11 o 
  15   4 -16       52.68        0.11     42.32 o 
  16   4 -16       53.65       75.09     62.35 o 
  17   4 -16        2.46      -71.50     67.38 o 
   1   5 -16      175.84      176.02     55.89 o 
   2   5 -16      715.99      656.91     75.57 o 
   3   5 -16      280.73      219.97     55.06 o 
   4   5 -16      118.11      117.50     51.84 o 
   5   5 -16       54.65       37.07     50.67 o 
   6   5 -16      194.27      197.22     58.25 o 
   7   5 -16      352.07      278.87     59.49 o 
   8   5 -16      277.70      249.81     58.09 o 
   9   5 -16       81.66       26.53     39.51 o 
  10   5 -16      112.97      104.76     59.98 o 
  11   5 -16       64.11       -4.57     43.41 o 
  12   5 -16        1.01       19.11     41.73 o 
  13   5 -16        0.31      -35.57     44.05 o 
  14   5 -16        0.09        6.89     44.01 o 
   0   6 -16       99.37      149.40     52.86 o 
   1   6 -16        2.09       17.02     38.83 o 
   2   6 -16        7.76      -28.96     49.90 o 
   3   6 -16       18.23      -18.25     43.99 o 
   4   6 -16        1.25       -4.89     50.03 o 
   5   6 -16       31.04       37.77     42.13 o 
   6   6 -16      124.38      156.08     59.55 o 
   7   6 -16       55.67       -2.47     54.34 o 
   8   6 -16      151.05      192.63     71.33 o 
   9   6 -16      121.13       97.31     77.16 o 
  10   6 -16       79.48      111.85     74.62 o 
   2   0 -15     3219.63     3244.58    135.24 o 
   4   0 -15      360.96      411.96     87.29 o 
   6   0 -15     1985.56     1817.43    164.63 o 
   8   0 -15      128.09      176.14     82.70 o 
  10   0 -15      374.98      579.07    172.29 o 
  12   0 -15     1138.66      985.18     96.39 o 
  14   0 -15       76.37       36.31     66.43 o 
  16   0 -15      258.57      138.34     67.99 o 
  18   0 -15      260.13      442.67     99.54 o 
  20   0 -15      230.30      257.92     98.00 o 
   0   1 -15     6090.98     5846.31    151.06 o 
   1   1 -15    10268.05     9347.19    506.61 o 
   2   1 -15     1246.00     1234.69     63.74 o 
   3   1 -15      675.28      760.91     51.94 o 
   4   1 -15      656.58      473.17     40.45 o 
   5   1 -15       51.47       14.17     29.09 o 
   6   1 -15     4270.45     4258.00     93.03 o 
   7   1 -15       10.33       94.86     30.05 o 
   8   1 -15     1711.31     1656.05     62.35 o 
   9   1 -15      267.69      203.97     34.62 o 
  10   1 -15      259.22      290.45     44.69 o 
  11   1 -15       97.28       99.91     39.42 o 
  12   1 -15      372.48      341.73     51.86 o 
  13   1 -15        5.86       37.07     34.20 o 
  14   1 -15        5.68       -7.80     38.37 o 
  15   1 -15      126.12       81.59     36.26 o 
  16   1 -15      207.18      212.54     47.74 o 
  17   1 -15       72.02      127.84     53.23 o 
  18   1 -15      142.49      202.82     60.55 o 
  19   1 -15        1.18      -40.75     47.68 o 
  20   1 -15       56.57        6.24     49.92 o 
  21   1 -15       67.80       70.61     51.79 o 
   1   2 -15      248.11      366.43     35.04 o 
   2   2 -15      167.19      195.03     19.93 o 
   3   2 -15      284.82      310.68     27.67 o 
   4   2 -15     1168.68     1093.98     45.24 o 
   5   2 -15       39.73       -7.95     24.67 o 
   6   2 -15       52.82       57.55     23.91 o 
   7   2 -15      218.19      200.74     30.81 o 
   8   2 -15      148.87      191.08     31.96 o 
   9   2 -15     1234.72     1306.30     57.93 o 
  10   2 -15      251.13      252.65     43.26 o 
  11   2 -15      918.38     1022.37     65.83 o 
  12   2 -15       63.95       70.16     39.40 o 
  13   2 -15      920.61      981.37     68.77 o 
  14   2 -15        8.39       12.56     45.82 o 
  15   2 -15      373.66      451.23     66.88 o 
  16   2 -15       95.64       64.23     46.34 o 
  17   2 -15       96.78      100.26     61.32 o 
  18   2 -15       49.11       16.80     60.81 o 
  19   2 -15       19.46        3.20     57.75 o 
  20   2 -15       38.44      102.11     69.24 o 
   0   3 -15     1935.76     1747.38    159.27 o 
   1   3 -15     4142.12     4117.59    170.00 o 
   2   3 -15      401.79      424.83     54.98 o 
   3   3 -15      772.82      668.87     59.86 o 
   4   3 -15      450.76      403.54     42.90 o 
   5   3 -15     1596.07     1505.15     72.15 o 
   6   3 -15     1528.56     1522.41     74.56 o 
   7   3 -15      756.87      844.24     57.11 o 
   8   3 -15      447.00      398.44     45.91 o 
   9   3 -15      158.06      151.28     40.92 o 
  10   3 -15      118.26      100.11     51.21 o 
  11   3 -15      498.95      441.95     62.53 o 
  12   3 -15       11.72        6.25     38.21 o 
  13   3 -15      256.46      238.05     54.61 o 
  14   3 -15       13.77       38.70     41.23 o 
  15   3 -15       86.61       60.49     48.21 o 
  16   3 -15       35.93       34.72     49.08 o 
  17   3 -15        2.44        1.54     52.77 o 
  18   3 -15      100.99       53.41     57.81 o 
  19   3 -15        1.84      -28.01     59.07 o 
   1   4 -15       52.88       98.83     43.97 o 
   2   4 -15      176.97      216.77     46.38 o 
   3   4 -15      346.99      334.93     56.09 o 
   4   4 -15       31.28       58.13     44.83 o 
   5   4 -15       66.11       89.54     54.28 o 
   6   4 -15       75.01       28.65     41.55 o 
   7   4 -15       53.12        9.39     41.06 o 
   8   4 -15       59.27       62.74     45.55 o 
   9   4 -15      227.65      205.92     57.53 o 
  10   4 -15       67.35       -5.53     53.15 o 
  11   4 -15       38.06       65.57     56.34 o 
  12   4 -15      113.49      121.55     60.49 o 
  13   4 -15       27.40        2.35     48.56 o 
  14   4 -15       16.58       76.77     58.05 o 
  15   4 -15        8.81       21.79     50.84 o 
  16   4 -15       48.36       20.77     62.08 o 
  17   4 -15       15.42       37.34     75.05 o 
   0   5 -15       51.28        0.00     78.10 o 
   1   5 -15      220.39      237.05     58.32 o 
   2   5 -15      146.54      166.64     56.36 o 
   3   5 -15      204.36      158.12     51.09 o 
   4   5 -15      495.13      399.06     74.85 o 
   5   5 -15      295.94      256.24     67.97 o 
   6   5 -15      514.86      513.64     68.92 o 
   7   5 -15      221.99      141.03     51.88 o 
   8   5 -15       12.74        4.45     40.41 o 
   9   5 -15       96.93       81.75     45.94 o 
  10   5 -15       38.22       21.26     50.69 o 
  11   5 -15        2.47      -16.40     43.58 o 
  12   5 -15       54.90       32.23     51.06 o 
  13   5 -15        1.68      -27.64     39.72 o 
  14   5 -15       16.33      -41.74     39.81 o 
  15   5 -15       12.94       13.00     63.90 o 
   1   6 -15       30.88       16.70     34.29 o 
   2   6 -15       20.59      -43.50     45.49 o 
   3   6 -15       22.36       17.62     49.40 o 
   4   6 -15        3.94       -0.07     69.55 o 
   5   6 -15       86.50       65.96     67.68 o 
   6   6 -15       82.84       28.80     59.87 o 
   7   6 -15      156.39      216.84     69.61 o 
   8   6 -15       91.17       97.52     69.65 o 
   9   6 -15      145.44       49.28     65.73 o 
  10   6 -15      150.80      167.77     91.27 o 
   2   0 -14     2065.75     2152.06    112.04 o 
   4   0 -14     7590.14     7958.90    292.51 o 
   6   0 -14     2275.29     2355.35    120.22 o 
   8   0 -14     1785.97     1585.68    100.13 o 
  10   0 -14     3157.40     3145.21    148.87 o 
  12   0 -14      371.53      375.81     83.16 o 
  14   0 -14      300.15      382.55     91.12 o 
  16   0 -14       67.19       52.98     68.54 o 
  18   0 -14      255.33      359.09     87.13 o 
  20   0 -14        0.95       27.26     82.63 o 
  22   0 -14       56.84       53.25     92.96 o 
   1   1 -14     4136.66     4305.62    277.96 o 
   2   1 -14     4669.39     4774.60    139.92 o 
   3   1 -14     2888.44     2966.64     73.65 o 
   4   1 -14       55.15       53.74     28.35 o 
   5   1 -14       38.49       39.07     26.52 o 
   6   1 -14     1458.62     1504.13     56.80 o 
   7   1 -14      651.14      728.06     42.76 o 
   8   1 -14     1809.35     1643.23     72.88 o 
   9   1 -14      876.16      777.36     47.49 o 
  10   1 -14      824.31      735.31     59.22 o 
  11   1 -14       50.62       33.20     33.61 o 
  12   1 -14      124.42      131.95     36.95 o 
  13   1 -14      175.60      176.42     43.75 o 
  14   1 -14      181.25      199.47     44.66 o 
  15   1 -14       31.79       84.81     51.36 o 
  16   1 -14       14.55       41.55     39.99 o 
  17   1 -14       41.56       90.27     51.11 o 
  18   1 -14       41.50       45.15     55.30 o 
  19   1 -14       58.37       53.46     50.75 o 
  20   1 -14       88.41       67.71     53.50 o 
  21   1 -14       66.36       54.44     53.39 o 
   0   2 -14      660.96      712.26     57.69 o 
   1   2 -14      976.72      998.77     45.48 o 
   2   2 -14      242.21      250.54     24.89 o 
   3   2 -14      129.02      199.15     26.45 o 
   4   2 -14      515.40      556.24     34.56 o 
   5   2 -14     1025.11     1030.54     46.09 o 
   6   2 -14     1610.10     1691.90     56.03 o 
   7   2 -14      846.93      903.05     46.28 o 
   8   2 -14      417.97      424.86     35.95 o 
   9   2 -14     1024.15     1074.22     52.21 o 
  10   2 -14      395.33      423.23     46.41 o 
  11   2 -14      560.45      638.14     57.18 o 
  12   2 -14      177.31      405.81    161.56 o 
  13   2 -14      573.93      557.67     56.27 o 
  14   2 -14      111.83      155.70     45.62 o 
  15   2 -14       59.80       16.23     41.80 o 
  16   2 -14       37.22       -4.40     45.86 o 
  17   2 -14       11.49       90.56     56.27 o 
  18   2 -14       27.56       14.04     61.44 o 
  19   2 -14        2.82      -19.73     54.34 o 
  20   2 -14       15.70       49.47     66.24 o 
  21   2 -14       27.45       46.73     57.96 o 
   1   3 -14     1593.57     1668.51    111.98 o 
   2   3 -14      739.86      683.88     59.59 o 
   3   3 -14     2069.07     2057.52     69.05 o 
   4   3 -14      101.85      120.75     32.61 o 
   5   3 -14      653.38      627.72     52.36 o 
   6   3 -14       84.00       78.02     35.45 o 
   7   3 -14      639.87      651.95     53.94 o 
   8   3 -14       33.40       13.66     31.81 o 
   9   3 -14      499.99      444.17     47.84 o 
  10   3 -14      273.83      262.30     56.74 o 
  11   3 -14      367.77      465.02     65.65 o 
  12   3 -14       95.69       71.08     44.88 o 
  13   3 -14       36.82       53.31     45.33 o 
  14   3 -14       21.25       34.98     41.13 o 
  15   3 -14       71.84       61.40     44.68 o 
  16   3 -14       31.49       26.07     46.57 o 
  17   3 -14        0.20      -26.11     52.82 o 
  18   3 -14       79.70      110.73     65.99 o 
  19   3 -14       25.49       72.98     62.34 o 
   0   4 -14     1321.27     1237.41    151.61 o 
   1   4 -14      492.38      465.75     56.07 o 
   2   4 -14       82.24        6.20     44.66 o 
   3   4 -14       31.87       55.83     51.33 o 
   4   4 -14     1157.55     1019.44     89.46 o 
   5   4 -14      371.91      285.29     63.57 o 
   6   4 -14      342.22      394.90     56.90 o 
   7   4 -14      353.69      389.09     59.96 o 
   8   4 -14       82.67       79.06     43.12 o 
   9   4 -14      136.99      256.03     53.31 o 
  10   4 -14      146.46      176.75     55.80 o 
  11   4 -14      154.61      110.25     51.32 o 
  12   4 -14      274.11      294.85     74.59 o 
  13   4 -14      213.62      206.04     60.06 o 
  14   4 -14       10.86        3.02     52.75 o 
  15   4 -14       10.38       -0.65     57.80 o 
  16   4 -14      106.21      102.95     64.81 o 
  17   4 -14       34.73      -12.24     59.98 o 
  18   4 -14        6.56       34.02     74.34 o 
   1   5 -14       86.17       40.24     42.55 o 
   2   5 -14      198.22      136.84     55.00 o 
   3   5 -14     1122.42     1117.52     85.42 o 
   4   5 -14      385.75      432.47     69.59 o 
   5   5 -14      943.96      908.51    110.53 o 
   6   5 -14      376.97      456.93     65.24 o 
   7   5 -14       49.08       18.38     62.77 o 
   8   5 -14       16.20      -16.86     46.41 o 
   9   5 -14       32.67       33.90     50.04 o 
  10   5 -14       96.44      156.27     65.23 o 
  11   5 -14        6.79      103.92    158.77 o 
  12   5 -14       32.60      -12.08     50.57 o 
  13   5 -14        5.69      -16.37     41.75 o 
  14   5 -14       10.44       -9.66     44.54 o 
  15   5 -14        9.72      -17.29     66.24 o 
   0   6 -14      326.66      318.65     91.21 o 
   1   6 -14      111.65      149.29     56.91 o 
   2   6 -14       11.69      -25.91     52.24 o 
   3   6 -14       17.29      -11.50     71.37 o 
   4   6 -14       45.23      -12.40     68.72 o 
   5   6 -14       48.24       99.06     60.50 o 
   6   6 -14      144.52      159.63     67.46 o 
   7   6 -14        1.81      -62.61     54.25 o 
   8   6 -14       21.05      -47.85     49.46 o 
   9   6 -14       29.46       38.10     66.58 o 
  10   6 -14       24.14       47.04     80.41 o 
  11   6 -14       63.83        9.80     78.50 o 
   2   0 -13    11332.69    11917.04    234.44 o 
   4   0 -13     7159.35     7602.08    289.44 o 
   6   0 -13     2141.40     2335.65    116.22 o 
   8   0 -13     3294.15     3134.88    136.27 o 
  10   0 -13       47.60       26.89     64.32 o 
  12   0 -13      131.64      156.81     56.63 o 
  14   0 -13     1036.33      855.35     97.25 o 
  16   0 -13       10.82       29.60     68.44 o 
  18   0 -13      135.41       93.47     75.05 o 
  20   0 -13       51.09       83.32     86.61 o 
  22   0 -13       13.18       62.47     93.55 o 
   0   1 -13     9014.90     8580.15    165.64 o 
   1   1 -13      273.39      288.65     57.43 o 
   2   1 -13     1390.86     1402.40     61.74 o 
   3   1 -13      494.97      490.21     34.23 o 
   4   1 -13      297.37      306.24     34.08 o 
   5   1 -13      567.27      541.32     40.77 o 
   6   1 -13     2404.89     2329.15     66.60 o 
   7   1 -13      896.50      990.79     47.22 o 
   8   1 -13     1532.43     1421.94     55.53 o 
   9   1 -13       49.69       20.09     25.84 o 
  10   1 -13     1374.59     1275.63     69.97 o 
  11   1 -13      321.02      256.63     40.40 o 
  12   1 -13      483.92      464.84     49.17 o 
  13   1 -13       13.62       28.28     39.63 o 
  14   1 -13      141.07      152.05     44.06 o 
  15   1 -13      144.00      188.44     54.83 o 
  16   1 -13        7.25       -9.94     41.89 o 
  17   1 -13      116.13       54.04     50.14 o 
  18   1 -13       33.56       40.92     58.58 o 
  19   1 -13       17.97      -28.95     46.22 o 
  20   1 -13       70.03      124.92     57.79 o 
  21   1 -13       18.71       45.13     53.13 o 
  22   1 -13       29.68       81.40     58.67 o 
   1   2 -13     1430.26     1366.09     64.55 o 
   2   2 -13     1059.36     1167.27     44.71 o 
   3   2 -13     9071.47     9237.95    230.30 o 
   4   2 -13       96.95       94.51     24.47 o 
   5   2 -13      269.95      241.14     30.58 o 
   6   2 -13      550.73      576.15     38.33 o 
   7   2 -13     1497.06     1523.63     63.53 o 
   8   2 -13      548.77      535.98     39.36 o 
   9   2 -13      802.28      760.69     46.31 o 
  10   2 -13      161.72      178.64     38.59 o 
  11   2 -13      224.75      255.18     43.06 o 
  12   2 -13       61.56       11.51     34.43 o 
  13   2 -13      315.06      268.44     46.36 o 
  14   2 -13        5.16       15.76     41.89 o 
  15   2 -13       25.36       -0.50     38.53 o 
  16   2 -13       17.30      -14.13     41.52 o 
  17   2 -13       14.43       61.08     54.39 o 
  18   2 -13       54.67      -57.29     56.83 o 
  19   2 -13       14.90       -3.51     54.81 o 
  20   2 -13       26.98       44.94     66.57 o 
  21   2 -13        2.50      -12.68     50.98 o 
   0   3 -13     1301.82     1090.39    139.36 o 
   1   3 -13      797.19      749.17     77.95 o 
   2   3 -13      188.69      181.58     30.01 o 
   3   3 -13        1.02       44.10     26.49 o 
   4   3 -13        4.44       -9.39     31.16 o 
   5   3 -13      269.42      280.35     40.12 o 
   6   3 -13      299.15      251.61     35.99 o 
   7   3 -13      415.92      322.08     42.07 o 
   8   3 -13       11.70       -1.61     33.29 o 
   9   3 -13      301.90      286.41     41.30 o 
  10   3 -13       79.22       23.99     40.92 o 
  11   3 -13      376.85      342.61     56.98 o 
  12   3 -13      177.37      178.96     44.73 o 
  13   3 -13       43.29       55.90     42.38 o 
  14   3 -13      324.32      283.86     56.87 o 
  15   3 -13      130.27      198.66     57.04 o 
  16   3 -13       80.02       27.38     50.94 o 
  17   3 -13      104.04      272.39    136.76 o 
  18   3 -13       16.13       -4.08     60.04 o 
  19   3 -13       35.11       76.28     55.00 o 
  20   3 -13        3.39       30.05     69.17 o 
   1   4 -13      687.69      778.02    213.64 o 
   2   4 -13     1164.25     1052.65     77.62 o 
   3   4 -13     1310.07     1255.12     81.90 o 
   4   4 -13     1465.64     1557.25    103.03 o 
   5   4 -13       16.66       46.47     50.44 o 
   6   4 -13      165.21      222.42     51.72 o 
   7   4 -13      366.74      322.92     61.47 o 
   8   4 -13      132.61      121.58     45.90 o 
   9   4 -13      373.37      502.95     60.46 o 
  10   4 -13       18.15       13.07     42.73 o 
  11   4 -13       32.39        3.73     47.81 o 
  12   4 -13       78.93       68.17     55.59 o 
  13   4 -13       39.80       29.74     59.82 o 
  14   4 -13       65.15       46.18     53.14 o 
  15   4 -13        9.62       61.35     58.44 o 
  16   4 -13       65.20       44.57     67.18 o 
  17   4 -13       33.30       55.69     66.54 o 
  18   4 -13        9.99      -23.39     56.40 o 
   0   5 -13       24.31      -59.73     71.98 o 
   1   5 -13       89.33       14.22     43.56 o 
   2   5 -13      127.53      157.86     53.98 o 
   3   5 -13      320.80      283.51     74.20 o 
   4   5 -13      119.57      187.44     68.69 o 
   5   5 -13      614.72      488.67     66.12 o 
   6   5 -13        8.37       17.23     45.07 o 
   7   5 -13      181.85      111.30     52.92 o 
   8   5 -13       21.11       41.24     42.91 o 
   9   5 -13       21.92       20.99     48.23 o 
  10   5 -13        2.71       -7.48     55.61 o 
  11   5 -13       27.17       34.36     56.67 o 
  12   5 -13       31.32       10.44     45.33 o 
  13   5 -13       43.11       21.18     51.76 o 
  14   5 -13        3.64      -20.80     43.53 o 
  15   5 -13        1.08      -63.95     75.71 o 
   1   6 -13      177.47      177.40     90.38 o 
   2   6 -13      137.35      159.53     79.83 o 
   3   6 -13       32.84       35.99     86.63 o 
   4   6 -13      117.82      108.72     63.78 o 
   5   6 -13       42.34       50.30     57.76 o 
   6   6 -13       91.19       34.17     52.22 o 
   7   6 -13       58.30       61.64     52.86 o 
   8   6 -13       48.63       78.63     62.40 o 
   9   6 -13       23.13       24.88     58.89 o 
  10   6 -13       17.41      -32.45     59.51 o 
  11   6 -13       44.96      -18.80     60.32 o 
   0   7 -13       31.34       79.63    102.61 o 
   1   7 -13       13.75       33.18     73.04 o 
   2   7 -13        3.88       30.71     73.27 o 
   2   0 -12     9019.01     8700.12    275.66 o 
   4   0 -12    22545.57    23209.02    321.76 o 
   6   0 -12     2946.57     2784.35    121.05 o 
   8   0 -12      396.97      261.66     52.31 o 
  10   0 -12     1156.88     1010.75     91.46 o 
  12   0 -12     2879.03     2863.80    153.67 o 
  14   0 -12      324.49      357.39     82.11 o 
  16   0 -12      480.76      452.79     90.79 o 
  18   0 -12       12.49      -14.95    169.22 o 
  20   0 -12       37.03       31.22     74.56 o 
  22   0 -12       37.19      120.32     93.30 o 
   1   1 -12        6.63       18.82     38.63 o 
   2   1 -12       35.74       34.98     29.47 o 
   3   1 -12      787.91      763.96     39.31 o 
   4   1 -12        6.19       14.28     25.94 o 
   5   1 -12       54.35       54.00     25.65 o 
   6   1 -12     1346.08     1339.87     56.34 o 
   7   1 -12      137.71      148.67     29.64 o 
   8   1 -12     1490.50     1508.34     55.93 o 
   9   1 -12     1068.01     1113.55     49.57 o 
  10   1 -12      608.30      576.87     46.74 o 
  11   1 -12      399.52      358.45     41.86 o 
  12   1 -12      166.10      209.69     43.36 o 
  13   1 -12      102.40      115.45     38.11 o 
  14   1 -12      163.94      220.41     42.50 o 
  15   1 -12       78.91       77.63     37.77 o 
  16   1 -12      260.78      304.17     50.70 o 
  17   1 -12      451.64      449.70     69.91 o 
  18   1 -12      200.61      250.01     63.02 o 
  19   1 -12       32.48       24.96     55.48 o 
  20   1 -12      126.11      110.40     56.39 o 
  21   1 -12       34.25       55.45     53.90 o 
  22   1 -12       28.77       49.53     57.85 o 
   0   2 -12     6599.50     7167.04    370.61 o 
   1   2 -12     2711.99     2735.10     95.93 o 
   2   2 -12     7561.35     7324.61     84.44 o 
   3   2 -12     3269.49     3320.20     81.13 o 
   4   2 -12     1476.67     1464.16     57.11 o 
   5   2 -12     5118.29     5252.31     91.25 o 
   6   2 -12      821.15      950.20     56.85 o 
   7   2 -12      546.77      554.30     36.57 o 
   8   2 -12      778.36      916.64     78.78 o 
   9   2 -12      539.01      537.81     41.12 o 
  10   2 -12       32.27       37.56     34.49 o 
  11   2 -12      425.95      405.31     47.21 o 
  12   2 -12      144.94      180.18     39.70 o 
  13   2 -12       10.14       47.92     38.45 o 
  14   2 -12      209.50      131.21     45.21 o 
  15   2 -12      130.73      100.42     47.12 o 
  16   2 -12      114.82      119.94     48.07 o 
  17   2 -12      363.84      380.58     76.71 o 
  18   2 -12       15.30       21.52     54.39 o 
  19   2 -12       66.76      127.45     74.60 o 
  20   2 -12       17.98        2.11     51.43 o 
  21   2 -12      170.68       38.52     54.80 o 
   1   3 -12       81.67       31.35     70.45 o 
   2   3 -12      196.11      165.58     29.54 o 
   3   3 -12      103.58       63.70     26.15 o 
   4   3 -12       67.20       35.50     29.21 o 
   5   3 -12      545.81      572.23     49.25 o 
   6   3 -12       98.76      108.71     31.41 o 
   7   3 -12       72.71       64.98     35.40 o 
   8   3 -12      259.40      289.17     42.63 o 
   9   3 -12       12.13       18.74     40.47 o 
  10   3 -12      541.47      596.65     53.58 o 
  11   3 -12      156.14      103.28     43.83 o 
  12   3 -12      230.37      218.21     54.07 o 
  13   3 -12      127.08      130.54     45.32 o 
  14   3 -12      165.63       87.76     50.75 o 
  15   3 -12        0.52       57.52     49.46 o 
  16   3 -12       68.95       18.32     43.34 o 
  17   3 -12      160.23      177.40     64.66 o 
  18   3 -12       94.20      110.67     64.82 o 
  19   3 -12        3.27       42.00     53.12 o 
  20   3 -12        4.72      157.40     86.71 o 
   0   4 -12      172.58      205.21    107.20 o 
   1   4 -12     1883.80     1597.85    115.73 o 
   2   4 -12      173.29      169.68     46.50 o 
   3   4 -12      388.89      293.10     47.16 o 
   4   4 -12      521.05      462.50     65.70 o 
   5   4 -12      494.79      452.72     65.64 o 
   6   4 -12      769.78      720.98     71.87 o 
   7   4 -12      322.94      358.70     57.94 o 
   8   4 -12      205.30      196.85     49.88 o 
   9   4 -12      698.77      652.77     67.29 o 
  10   4 -12      419.61      344.93     54.35 o 
  11   4 -12        9.36       49.37     45.22 o 
  12   4 -12       81.69      115.97     55.85 o 
  13   4 -12       65.75       48.93     60.30 o 
  14   4 -12       10.02      -24.43     45.39 o 
  15   4 -12      182.84      131.59     51.00 o 
  16   4 -12       91.06       73.50     57.34 o 
  17   4 -12      145.43      110.99     59.94 o 
  18   4 -12       51.48       12.57     56.65 o 
   1   5 -12      138.79      120.88     44.29 o 
   2   5 -12      131.96      168.57     54.63 o 
   3   5 -12      127.12      184.58     53.02 o 
   4   5 -12      125.49      186.83     57.95 o 
   5   5 -12       40.61       32.30     42.40 o 
   6   5 -12      345.72      373.64     72.68 o 
   7   5 -12      209.95      154.35     48.38 o 
   8   5 -12       17.22       -7.91     46.51 o 
   9   5 -12      195.23      178.66     52.64 o 
  10   5 -12      158.54      231.51     59.90 o 
  11   5 -12       19.16       52.62     55.07 o 
  12   5 -12       46.86       34.65     47.85 o 
  13   5 -12        6.51      -67.06     44.71 o 
  14   5 -12        5.38      -14.27     62.69 o 
  15   5 -12       21.13       61.75     66.20 o 
   1   6 -12      783.84      754.20    160.80 o 
   2   6 -12      167.49      105.41     88.78 o 
   3   6 -12       17.33        0.19     60.53 o 
   4   6 -12       36.40       37.58     53.26 o 
   5   6 -12      177.63      143.45     71.79 o 
   6   6 -12      118.49       99.94     62.73 o 
   7   6 -12       40.17        3.45     57.24 o 
   8   6 -12       46.19       67.04     57.85 o 
   9   6 -12        6.70       -5.96     51.31 o 
  10   6 -12       58.81      -38.80     58.21 o 
  11   6 -12       16.51       37.88     64.54 o 
  12   6 -12       81.71      153.87     79.57 o 
   1   7 -12       17.05       39.06     84.96 o 
   2   7 -12        2.05       -2.34     85.68 o 
   3   7 -12       18.23      103.37    106.44 o 
   2   0 -11     9060.50     7958.90    252.69 o 
   4   0 -11       87.05      113.13     49.65 o 
   6   0 -11     4135.32     3705.39    258.05 o 
   8   0 -11      341.51      431.30     58.65 o 
  10   0 -11       85.07       41.87     59.73 o 
  12   0 -11     3994.74     3821.02    170.00 o 
  14   0 -11      811.14      868.57    143.19 o 
  16   0 -11      946.20      872.14    171.52 o 
  18   0 -11      439.17      322.52     88.74 o 
  20   0 -11       97.47       66.52    125.58 o 
  22   0 -11        0.21       -5.59     72.83 o 
   0   1 -11     4445.35     4118.15     91.01 o 
   1   1 -11      186.18      114.27     34.19 o 
   2   1 -11      231.14      197.05     32.06 o 
   3   1 -11      150.42      142.69     27.27 o 
   4   1 -11     1339.14     1397.19     52.82 o 
   5   1 -11      373.97      314.94     29.52 o 
   6   1 -11     1674.40     1585.18     72.45 o 
   7   1 -11      271.02      289.49     32.24 o 
   8   1 -11      487.34      441.34     35.35 o 
   9   1 -11     1263.61     1183.94     46.41 o 
  10   1 -11      469.08      493.29     45.92 o 
  11   1 -11      337.38      289.56     42.00 o 
  12   1 -11     2356.64     2436.57     88.18 o 
  13   1 -11       20.53       34.99     39.08 o 
  14   1 -11      240.62      228.44     47.00 o 
  15   1 -11       81.54       97.56     41.25 o 
  16   1 -11       85.31      127.39     52.30 o 
  17   1 -11      182.93      202.40     60.78 o 
  18   1 -11        9.45        7.49     43.14 o 
  19   1 -11       34.59       23.53     46.69 o 
  20   1 -11       23.60       43.63     61.70 o 
  21   1 -11       21.99       17.87     51.48 o 
  22   1 -11        1.03       27.06     61.14 o 
   1   2 -11      216.48      217.23     41.20 o 
   2   2 -11      189.49      226.94     29.81 o 
   3   2 -11     6395.22     6413.18    107.17 o 
   4   2 -11     1980.88     2000.88     65.93 o 
   5   2 -11     7480.08     7432.07    117.77 o 
   6   2 -11      162.98      169.50     29.12 o 
   7   2 -11      312.47      286.94     32.71 o 
   8   2 -11      119.46      140.48     28.99 o 
   9   2 -11       54.20       40.87     26.91 o 
  10   2 -11       31.36       -1.25     26.45 o 
  11   2 -11       98.11      116.03     34.95 o 
  12   2 -11       43.83       46.25     38.46 o 
  13   2 -11      253.92      220.12     45.09 o 
  14   2 -11       45.23       69.59     37.64 o 
  15   2 -11      377.13      424.59     58.16 o 
  16   2 -11       22.56       21.48     46.16 o 
  17   2 -11       58.57       71.67     65.08 o 
  18   2 -11        0.09       18.73     52.08 o 
  19   2 -11       80.46      111.13     73.83 o 
  20   2 -11        1.59       55.00     55.64 o 
  21   2 -11        3.44       42.66     66.16 o 
   0   3 -11      541.42      471.68    105.67 o 
   1   3 -11     1556.73     1483.25    125.58 o 
   2   3 -11      441.58      440.76     33.04 o 
   3   3 -11      130.43       72.75     26.42 o 
   4   3 -11       31.76       62.72     38.88 o 
   5   3 -11      361.46      433.53     55.02 o 
   6   3 -11        2.21       31.03     29.27 o 
   7   3 -11     1049.52     1134.63     60.35 o 
   8   3 -11      648.30      629.66     49.24 o 
   9   3 -11      913.85      852.62     56.85 o 
  10   3 -11       57.67       65.35     36.66 o 
  11   3 -11      154.63      209.45     47.83 o 
  12   3 -11      300.19      320.73     54.14 o 
  13   3 -11     1278.93     1399.40     90.63 o 
  14   3 -11      409.83      440.15     64.44 o 
  15   3 -11      183.13      108.50     53.66 o 
  16   3 -11       22.45      -13.36     42.67 o 
  17   3 -11      154.79      138.99     66.25 o 
  18   3 -11       25.25      -19.20     64.10 o 
  19   3 -11        6.22      -14.20     51.54 o 
  20   3 -11        4.56       33.67     68.44 o 
   1   4 -11       84.77      127.08     56.84 o 
   2   4 -11      100.98      146.97     46.89 o 
   3   4 -11      308.77      384.81     53.04 o 
   4   4 -11       25.24      -35.76     51.60 o 
   5   4 -11      411.32      368.21     56.31 o 
   6   4 -11       43.72       57.98     39.32 o 
   7   4 -11       32.36       -6.61     40.87 o 
   8   4 -11      212.30      171.98     53.68 o 
   9   4 -11      987.26     1052.42     80.35 o 
  10   4 -11      919.49     1006.58     78.89 o 
  11   4 -11      283.75      288.81     71.81 o 
  12   4 -11       38.47       46.20     42.66 o 
  13   4 -11        7.15       41.97     46.71 o 
  14   4 -11        8.67       18.92     40.36 o 
  15   4 -11        0.22        6.83     51.01 o 
  16   4 -11        8.12       54.95     65.38 o 
  17   4 -11       16.54       30.00     52.91 o 
  18   4 -11       17.93       72.14     68.36 o 
   0   5 -11      406.74      526.82    125.58 o 
   1   5 -11        2.86       -2.45     42.52 o 
   2   5 -11      155.36      263.50     56.35 o 
   3   5 -11      109.57      151.64     48.96 o 
   4   5 -11      236.34      238.78     67.83 o 
   5   5 -11      171.64      220.88     53.96 o 
   6   5 -11      173.48      134.28     52.83 o 
   7   5 -11       75.93       90.88     49.18 o 
   8   5 -11      309.25      347.18     63.38 o 
   9   5 -11      127.16       33.67     48.57 o 
  10   5 -11       79.00       50.51     50.27 o 
  11   5 -11       93.64       42.07     56.07 o 
  12   5 -11       82.04       75.12     53.68 o 
  13   5 -11       18.85       25.89     59.73 o 
  14   5 -11       13.19      -33.02     75.78 o 
  15   5 -11        4.51        8.48     67.27 o 
  16   5 -11       10.62      -16.85     73.51 o 
   1   6 -11      482.25      577.40    108.03 o 
   2   6 -11      239.99      233.87     79.15 o 
   3   6 -11      295.40      312.20     90.18 o 
   4   6 -11      135.59      166.55     68.32 o 
   5   6 -11        6.80      -12.18     50.06 o 
   6   6 -11       37.82       40.41     54.39 o 
   7   6 -11       75.12      136.61     60.47 o 
   8   6 -11       31.38      -44.73     78.50 o 
   9   6 -11       36.36      143.93     67.31 o 
  10   6 -11       54.72       78.27     77.83 o 
  11   6 -11       25.64       57.17     77.16 o 
  12   6 -11       31.01       22.83     68.54 o 
   0   7 -11       13.58       59.73    128.64 o 
   1   7 -11        1.81       19.30     85.96 o 
   2   7 -11        1.73      -50.42     67.92 o 
   3   7 -11       61.29      115.25     80.58 o 
   4   7 -11       75.78       86.81     86.12 o 
   2   0 -10      463.69      468.62     85.76 o 
   4   0 -10     1423.42     1467.99     80.16 o 
   6   0 -10     2375.11     2303.99    108.34 o 
   8   0 -10      266.19      186.99     28.35 o 
  10   0 -10     1178.33     1183.91     94.75 o 
  12   0 -10     1511.51     1435.07    109.43 o 
  14   0 -10      563.53      426.64     84.28 o 
  16   0 -10       38.39      161.99     77.57 o 
  18   0 -10      128.50      192.22     80.85 o 
  20   0 -10      135.13      176.92     84.26 o 
  22   0 -10       38.65       90.27     79.27 o 
   1   1 -10     1245.53     1302.06     74.80 o 
   2   1 -10     4746.75     4435.48    113.37 o 
   3   1 -10     1956.51     1971.07     52.56 o 
   4   1 -10     3029.53     2978.25     64.96 o 
   5   1 -10      138.83      134.81     34.33 o 
   6   1 -10     1198.46     1218.90     43.43 o 
   7   1 -10     1751.72     1696.65     54.02 o 
   8   1 -10     1198.19     1152.89     44.91 o 
   9   1 -10     2816.44     2793.07     64.91 o 
  10   1 -10      176.68      172.54     26.64 o 
  11   1 -10      981.55      967.59     57.61 o 
  12   1 -10     1310.02     1251.54     67.04 o 
  13   1 -10       29.94       59.95     32.03 o 
  14   1 -10      490.64      468.61     50.88 o 
  15   1 -10        1.11      -14.41     35.93 o 
  16   1 -10       49.20       74.51     47.06 o 
  17   1 -10       23.68       47.20     52.41 o 
  18   1 -10      102.60       61.25     50.11 o 
  19   1 -10        0.79      -44.43     46.41 o 
  20   1 -10       17.97       38.13     58.68 o 
  21   1 -10       33.95       17.48     50.25 o 
  22   1 -10       23.48       68.79     62.11 o 
   0   2 -10      296.30      318.54     68.91 o 
   1   2 -10      341.09      386.98     94.46 o 
   2   2 -10      773.20      796.61     40.34 o 
   3   2 -10      363.08      335.28     35.69 o 
   4   2 -10     1785.37     1685.94     64.56 o 
   5   2 -10     5239.53     5298.85    101.94 o 
   6   2 -10      535.62      594.01     37.55 o 
   7   2 -10     2243.84     2151.04     61.75 o 
   8   2 -10      783.26      837.58     44.14 o 
   9   2 -10      829.14      858.01     47.36 o 
  10   2 -10     1017.04     1002.12     49.75 o 
  11   2 -10      627.21      682.86     51.67 o 
  12   2 -10      177.08      192.12     43.27 o 
  13   2 -10       26.26       18.72     37.57 o 
  14   2 -10      193.47      220.07     48.58 o 
  15   2 -10      320.24      371.48     55.53 o 
  16   2 -10        2.91        9.90     48.52 o 
  17   2 -10        6.08        7.16     53.97 o 
  18   2 -10      210.14      195.80     71.08 o 
  19   2 -10       60.31      106.95     61.47 o 
  20   2 -10        5.87       78.55     57.00 o 
  21   2 -10       20.91       49.58     66.32 o 
   1   3 -10     1732.09     1717.01    124.05 o 
   2   3 -10      840.42      871.58     41.78 o 
   3   3 -10     2901.32     2798.07     74.33 o 
   4   3 -10       51.53       74.38     40.47 o 
   5   3 -10      223.10      285.80     39.62 o 
   6   3 -10      180.92      218.23     38.12 o 
   7   3 -10     3475.85     3499.59     94.94 o 
   8   3 -10      452.17      484.97     43.49 o 
   9   3 -10     1408.64     1403.86     72.64 o 
  10   3 -10      345.38      307.93     42.12 o 
  11   3 -10       80.86      118.52     45.10 o 
  12   3 -10      515.88      409.98     57.34 o 
  13   3 -10      280.50      321.86     62.84 o 
  14   3 -10       20.40       73.22     46.09 o 
  15   3 -10       29.09        6.34     43.88 o 
  16   3 -10       26.73       47.63     52.51 o 
  17   3 -10       39.04      145.35     60.53 o 
  18   3 -10      112.49      187.96     66.70 o 
  19   3 -10       27.97       15.58     59.26 o 
  20   3 -10        8.59        7.60     56.75 o 
   0   4 -10       45.47      -35.22     85.76 o 
   1   4 -10      243.23      240.52     62.26 o 
   2   4 -10       79.89      142.65     47.37 o 
   3   4 -10        1.23        3.82     37.61 o 
   4   4 -10      104.70      103.43     46.84 o 
   5   4 -10      147.54      175.21     46.00 o 
   6   4 -10      350.99      280.69     48.91 o 
   7   4 -10      316.31      245.32     47.84 o 
   8   4 -10      137.35      108.16     42.91 o 
   9   4 -10      664.19      742.90     70.16 o 
  10   4 -10      835.97      838.91     62.33 o 
  11   4 -10      207.53      219.65     51.49 o 
  12   4 -10      226.73      218.50     50.65 o 
  13   4 -10       68.76       98.91     42.38 o 
  14   4 -10       53.87       25.87     48.32 o 
  15   4 -10       92.08      122.04     54.60 o 
  16   4 -10       80.28       97.89     65.85 o 
  17   4 -10       53.54       58.01     56.53 o 
  18   4 -10       67.28      101.84     69.77 o 
  19   4 -10       75.88       33.53     52.11 o 
   1   5 -10       34.98       19.43     38.31 o 
   2   5 -10      890.82      924.85     75.10 o 
   3   5 -10      292.96      311.16     60.81 o 
   4   5 -10      515.56      505.41     76.57 o 
   5   5 -10      268.03      399.24     66.42 o 
   6   5 -10       11.86       48.93     47.12 o 
   7   5 -10      143.54      101.53     51.12 o 
   8   5 -10      550.41      653.92     68.06 o 
   9   5 -10      119.59       58.51     43.12 o 
  10   5 -10       35.05       34.43     42.08 o 
  11   5 -10       51.67       70.48     61.36 o 
  12   5 -10       27.05       -2.84     51.95 o 
  13   5 -10        7.27      -33.15     70.87 o 
  14   5 -10        5.41       78.50     87.63 o 
  15   5 -10        4.16      -27.94     57.75 o 
  16   5 -10       10.56       38.29     85.76 o 
   0   6 -10       77.23      137.83    137.83 o 
   1   6 -10      103.08       80.68     79.27 o 
   2   6 -10       51.14       11.19     73.34 o 
   3   6 -10       58.22       87.56     77.26 o 
   4   6 -10       20.60      -25.32     53.96 o 
   5   6 -10        6.55       25.49     51.91 o 
   6   6 -10       30.89      -19.06     61.47 o 
   7   6 -10       88.61      204.70     65.34 o 
   8   6 -10       66.77       42.52     56.45 o 
   9   6 -10      231.82      143.63     70.36 o 
  10   6 -10       29.25       17.72     52.94 o 
  11   6 -10       43.76       44.69     66.03 o 
  12   6 -10        3.05      -15.14     57.40 o 
   1   7 -10       39.83        5.15     63.88 o 
   2   7 -10       53.68      -24.03     60.32 o 
   4   7 -10      166.32       86.15     84.38 o 
   5   7 -10       82.55       21.82     70.72 o 
   2   0  -9      257.70      125.58     53.60 o 
   4   0  -9     2968.11     2825.06     98.73 o 
   6   0  -9      934.27     1018.27     81.93 o 
   8   0  -9      204.39      184.06     52.98 o 
  10   0  -9     3047.87     2928.64    133.34 o 
  12   0  -9     1921.68     1722.12    115.95 o 
  14   0  -9     4472.13     4392.99    191.39 o 
  16   0  -9      956.16      819.34    108.92 o 
  18   0  -9      117.85      180.71     81.32 o 
  20   0  -9       41.48       -1.44     73.57 o 
  22   0  -9       37.85       40.68     79.48 o 
   0   1  -9    31659.78    29166.94    298.37 o 
   1   1  -9      854.39      949.41     89.50 o 
   2   1  -9    17632.20    17303.57    329.51 o 
   3   1  -9     5105.61     5283.49    162.03 o 
   4   1  -9     2622.96     2463.41     58.23 o 
   5   1  -9      128.50       82.33     21.71 o 
   6   1  -9     1137.76      997.03     40.45 o 
   7   1  -9     1566.18     1529.89     47.27 o 
   8   1  -9      946.87     1001.85     41.77 o 
   9   1  -9     3053.22     3009.37     65.25 o 
  10   1  -9     1139.59     1086.89     41.67 o 
  11   1  -9      551.81      610.57     48.99 o 
  12   1  -9      308.77      236.18     38.85 o 
  13   1  -9      298.12      290.27     42.93 o 
  14   1  -9       63.66       87.10     38.90 o 
  15   1  -9      129.52      162.12     45.27 o 
  16   1  -9      102.38      113.87     73.26 o 
  17   1  -9      168.41      152.68     50.10 o 
  18   1  -9       98.90      114.64     54.41 o 
  19   1  -9        3.24      -24.67     45.39 o 
  20   1  -9      171.95      194.00     59.20 o 
  21   1  -9      102.76        4.26     61.28 o 
  22   1  -9       27.16       36.49     67.92 o 
   1   2  -9      223.83      236.94     30.70 o 
   2   2  -9       26.92       12.83     23.85 o 
   3   2  -9      212.23      154.72     28.89 o 
   4   2  -9     2313.88     2291.00     70.72 o 
   5   2  -9      754.70      722.27     43.70 o 
   6   2  -9     1792.43     1904.94     63.72 o 
   7   2  -9      876.47      892.68     50.01 o 
   8   2  -9      239.83      228.23     36.60 o 
   9   2  -9      131.52      133.79     34.06 o 
  10   2  -9      567.41      541.00     44.31 o 
  11   2  -9       54.09      164.27     71.40 o 
  12   2  -9      105.75       72.89     41.13 o 
  13   2  -9       51.66       83.40     62.56 o 
  14   2  -9      169.18      161.56     49.06 o 
  15   2  -9      199.78      195.28     50.44 o 
  16   2  -9       91.41       23.91     60.57 o 
  17   2  -9      255.44      272.44     68.03 o 
  18   2  -9      224.82      202.09     62.99 o 
  19   2  -9      199.68      297.22     73.20 o 
  20   2  -9      134.50       98.01     68.44 o 
  21   2  -9       90.01       65.73     56.62 o 
  22   2  -9       10.46      -25.87     49.21 o 
   0   3  -9     6481.59     6412.15    269.53 o 
   1   3  -9     2734.09     2505.41    283.32 o 
   2   3  -9     2285.88     2182.15     61.48 o 
   3   3  -9     2242.11     2129.71     64.98 o 
   4   3  -9      234.55      235.31     48.17 o 
   5   3  -9     2503.73     2714.00    108.61 o 
   6   3  -9       72.29       63.55     31.49 o 
   7   3  -9      449.40      519.35     45.46 o 
   8   3  -9       70.08       40.43     33.17 o 
   9   3  -9      148.09      173.00     37.89 o 
  10   3  -9      269.66      312.74     43.08 o 
  11   3  -9       91.46       90.78     40.23 o 
  12   3  -9        7.41       95.48     46.85 o 
  13   3  -9     1853.56     1820.87    143.46 o 
  14   3  -9      622.92      544.14     65.83 o 
  15   3  -9      137.68      121.99     52.74 o 
  16   3  -9       51.51       52.98     64.18 o 
  17   3  -9       56.95       65.60     56.26 o 
  18   3  -9      174.16      209.89     63.47 o 
  19   3  -9       58.84       -4.55     57.48 o 
  20   3  -9        3.37      -11.16     55.26 o 
   1   4  -9       42.11       61.02     51.22 o 
   2   4  -9      213.04      206.06     42.19 o 
   3   4  -9      186.33      195.92     42.35 o 
   4   4  -9      184.70      203.26     51.45 o 
   5   4  -9       25.58      -10.05     44.92 o 
   6   4  -9      106.50       60.84     39.24 o 
   7   4  -9      163.97      147.04     45.51 o 
   8   4  -9       85.63       63.94     44.01 o 
   9   4  -9       99.91       27.04     34.62 o 
  10   4  -9      130.31      131.18     39.92 o 
  11   4  -9      347.71      241.17     48.71 o 
  12   4  -9       16.97       45.49     41.71 o 
  13   4  -9      186.99       79.08     48.00 o 
  14   4  -9      394.23      390.07     58.81 o 
  15   4  -9      280.01      147.55     48.57 o 
  16   4  -9      201.24      167.68     67.84 o 
  17   4  -9       55.01       87.73     56.57 o 
  18   4  -9      315.05      215.07    101.59 o 
  19   4  -9       92.30       58.80     59.34 o 
   0   5  -9     1176.75     1254.25    179.18 o 
   1   5  -9      601.01      664.58     66.17 o 
   2   5  -9     1024.09     1004.00     81.15 o 
   3   5  -9      425.70      410.59     63.24 o 
   4   5  -9      520.63      515.15     76.65 o 
   5   5  -9      523.23      468.21     66.61 o 
   6   5  -9      949.52      929.61     83.31 o 
   7   5  -9       56.74       21.04     46.95 o 
   8   5  -9       16.18      -12.37     39.48 o 
   9   5  -9      168.67      119.36     52.94 o 
  10   5  -9       14.82       12.20     47.63 o 
  11   5  -9       59.99       46.72     67.34 o 
  12   5  -9       73.48       18.32     90.36 o 
  13   5  -9       68.09       35.40     74.16 o 
  14   5  -9       21.12       -1.00     71.52 o 
  15   5  -9       23.33      -68.17    105.67 o 
  16   5  -9        9.41      -42.88     87.29 o 
   1   6  -9       75.32       36.56     76.90 o 
   2   6  -9      191.14      131.07     73.26 o 
   3   6  -9      128.33      182.20     67.55 o 
   4   6  -9       10.89       23.97     53.21 o 
   5   6  -9       21.88      -23.88     52.96 o 
   6   6  -9       74.47      109.93     57.73 o 
   7   6  -9       87.28       75.50     55.43 o 
   8   6  -9       19.59      -45.01     50.58 o 
   9   6  -9       24.24       -9.17     53.46 o 
  10   6  -9       26.81       19.34     53.05 o 
  11   6  -9       49.24       82.65     71.91 o 
  12   6  -9       33.86       27.27     70.65 o 
   0   7  -9       61.11      -59.73     82.70 o 
   1   7  -9      142.23      107.18     72.53 o 
   2   7  -9      129.68      299.20     96.71 o 
   3   7  -9      233.45      179.18    111.80 o 
   4   7  -9      154.92      130.63     91.27 o 
   5   7  -9      153.28      186.83     81.50 o 
   2   0  -8     2210.75     1998.53    114.86 o 
   4   0  -8      126.59       83.83     40.98 o 
   6   0  -8     4737.71     4327.78    133.08 o 
   8   0  -8     8997.95     8402.36    200.77 o 
  10   0  -8       33.60       -4.69     41.06 o 
  12   0  -8      217.10      160.89     57.56 o 
  14   0  -8     1116.92     1014.30    150.85 o 
  16   0  -8      667.31     1841.25   1122.55 o 
  18   0  -8       72.17       83.15     76.52 o 
  20   0  -8      114.22      111.08     72.80 o 
  22   0  -8       17.32       16.65     85.90 o 
   1   1  -8      922.81      874.27     46.84 o 
   2   1  -8     1982.59     1927.92     52.68 o 
   3   1  -8     4810.99     4829.78    102.57 o 
   4   1  -8     1611.50     1479.71     43.09 o 
   5   1  -8      266.93      228.32     23.98 o 
   6   1  -8      529.08      454.02     29.66 o 
   7   1  -8     2780.31     2765.02     60.63 o 
   8   1  -8     2182.44     2229.70     55.11 o 
   9   1  -8     3670.69     3605.76     75.11 o 
  10   1  -8     1067.38      995.28     39.44 o 
  11   1  -8     1701.30     1699.48     69.59 o 
  12   1  -8     1764.56     1680.94    101.90 o 
  13   1  -8       16.18      -26.14     30.29 o 
  14   1  -8      166.13      147.48     44.13 o 
  15   1  -8      316.84      324.00     48.72 o 
  16   1  -8      445.41      457.88     63.23 o 
  17   1  -8        5.69       21.64     52.01 o 
  18   1  -8       64.80      164.85    150.38 o 
  19   1  -8       60.76       23.11     47.47 o 
  20   1  -8       30.20       -0.12     59.15 o 
  21   1  -8       28.00      -56.39     53.08 o 
  22   1  -8        1.03        5.94     56.15 o 
   0   2  -8      402.61      241.97     64.32 o 
   1   2  -8      297.09      180.65     27.87 o 
   2   2  -8      153.08      121.44     27.19 o 
   3   2  -8      151.80      120.85     25.96 o 
   4   2  -8      348.83      253.51     35.00 o 
   5   2  -8     3480.40     3447.32     79.98 o 
   6   2  -8     1129.11     1172.24     51.10 o 
   7   2  -8     1366.82     1307.41     56.25 o 
   8   2  -8     5498.22     5660.36    116.56 o 
   9   2  -8     2189.09     2394.17     74.51 o 
  10   2  -8     2041.35     1900.04     68.71 o 
  11   2  -8     1131.45     1165.43     75.54 o 
  12   2  -8       56.90       48.79     39.45 o 
  13   2  -8      594.76      615.50     63.95 o 
  14   2  -8       38.90       60.47     46.69 o 
  15   2  -8      357.29      363.27     58.31 o 
  16   2  -8      231.50      267.31     79.03 o 
  17   2  -8      206.00      228.07     67.43 o 
  18   2  -8        6.41       29.56     57.02 o 
  19   2  -8      115.78      167.14     68.84 o 
  20   2  -8       82.06      107.16     59.69 o 
  21   2  -8       13.78      -26.89     47.90 o 
  22   2  -8       15.25       -6.23     54.32 o 
   1   3  -8      333.08      308.06     55.76 o 
   2   3  -8      661.38      611.94     38.65 o 
   3   3  -8      160.63      223.41     30.88 o 
   4   3  -8      115.20       88.41     33.52 o 
   5   3  -8      761.33      701.58     45.42 o 
   6   3  -8       56.39       29.66     36.16 o 
   7   3  -8      844.37      888.17     54.23 o 
   8   3  -8      341.60      373.43     40.04 o 
   9   3  -8      770.47      767.31     52.46 o 
  10   3  -8      220.98      193.20     37.23 o 
  11   3  -8       70.56       77.35     36.28 o 
  12   3  -8      528.27      520.75     58.96 o 
  13   3  -8      338.08      434.37     60.75 o 
  14   3  -8      305.30      429.98     61.06 o 
  15   3  -8        7.59       31.85     47.99 o 
  16   3  -8        5.08       57.20     50.22 o 
  17   3  -8       56.35        9.76     57.86 o 
  18   3  -8       33.94      -11.37     53.32 o 
  19   3  -8       52.84        2.16     52.90 o 
  20   3  -8       12.54      -21.27     59.80 o 
  21   3  -8       14.91      -25.74     48.54 o 
   0   4  -8      556.92      517.63    124.05 o 
   1   4  -8      365.30      347.12     74.56 o 
   2   4  -8       19.15       68.87     43.91 o 
   3   4  -8       34.35       42.63     41.02 o 
   4   4  -8      722.93      711.40     70.13 o 
   5   4  -8      250.56      197.50     51.46 o 
   6   4  -8      735.10      840.78     67.66 o 
   7   4  -8       91.79       79.37     36.83 o 
   8   4  -8      351.74      367.02     45.77 o 
   9   4  -8      609.84      632.41     56.12 o 
  10   4  -8      273.98      247.53     47.53 o 
  11   4  -8      128.87      153.04     41.25 o 
  12   4  -8      531.53      428.54     61.79 o 
  13   4  -8      593.71      687.61     72.96 o 
  14   4  -8       55.06       39.72     50.28 o 
  15   4  -8       40.23       12.56     47.90 o 
  16   4  -8       60.09       40.67     54.59 o 
  17   4  -8      224.96      150.48     70.04 o 
  18   4  -8       53.32        6.34     53.74 o 
  19   4  -8       39.89       68.91     60.71 o 
   1   5  -8        2.35       69.25     49.19 o 
   2   5  -8      203.72      177.75     58.52 o 
   3   5  -8      126.98      127.65     59.53 o 
   4   5  -8      439.42      416.54     60.25 o 
   5   5  -8     1727.57     1947.11    103.60 o 
   6   5  -8     1750.47     1834.77    102.83 o 
   7   5  -8      474.06      512.42     64.30 o 
   8   5  -8       93.47       33.55     49.69 o 
   9   5  -8       80.37       16.07     46.08 o 
  10   5  -8      159.69      197.54     65.87 o 
  11   5  -8       16.87      -30.51     51.03 o 
  12   5  -8       57.07      -61.55     65.16 o 
  13   5  -8        8.06      -19.47     68.91 o 
  14   5  -8       53.66       63.27     73.22 o 
  15   5  -8        1.22      -34.52     77.38 o 
  16   5  -8       53.79       71.98     90.36 o 
   0   6  -8      110.77      220.53    136.30 o 
   1   6  -8       59.26       52.69     76.20 o 
   2   6  -8       14.78       38.95     77.96 o 
   3   6  -8      151.65      142.95     63.03 o 
   4   6  -8      100.66      173.05     71.11 o 
   5   6  -8       34.42      105.38     85.62 o 
   6   6  -8      171.96      174.86     74.42 o 
   7   6  -8        1.45       -8.34     50.68 o 
   8   6  -8      187.29      230.72     71.47 o 
   9   6  -8       25.30       15.00     57.03 o 
  10   6  -8       32.88       52.98     66.51 o 
  11   6  -8      168.02      148.91     87.69 o 
  12   6  -8       19.53       34.95     63.78 o 
  13   6  -8        1.06       24.46     74.97 o 
   1   7  -8       53.03       54.09     88.25 o 
   2   7  -8       79.99       99.16     80.39 o 
   3   7  -8       86.41       66.77     73.91 o 
   4   7  -8       73.30       57.08     79.35 o 
   5   7  -8        1.15       39.84     74.69 o 
   6   7  -8        3.31       -4.57     74.27 o 
   2   0  -7    10482.58     9885.46    234.31 o 
   4   0  -7     5363.64     5759.76    133.14 o 
   6   0  -7     5574.85     5062.80    139.68 o 
   8   0  -7     9209.73     8567.87    200.26 o 
  10   0  -7      246.38      175.58     63.61 o 
  12   0  -7     1830.34     1597.76    110.52 o 
  14   0  -7     1385.49     1583.54    132.25 o 
  16   0  -7      212.35      226.88     72.08 o 
  18   0  -7      146.47      164.97     90.92 o 
  20   0  -7      108.76       34.53     70.45 o 
  22   0  -7       50.33      106.84     92.83 o 
   0   1  -7      922.86      727.43     78.10 o 
   1   1  -7       31.47       36.94     30.72 o 
   2   1  -7      305.81      203.49     24.78 o 
   3   1  -7      396.90      388.43     27.19 o 
   4   1  -7     1636.01     1718.76     43.41 o 
   5   1  -7     2184.65     2320.99     51.68 o 
   6   1  -7     1135.59     1101.99     39.79 o 
   7   1  -7     2563.24     2553.44     56.72 o 
   8   1  -7     2058.21     2026.33     52.41 o 
   9   1  -7     1361.84     1409.59     45.63 o 
  10   1  -7      548.93      486.46     30.19 o 
  11   1  -7      168.48      158.08     36.46 o 
  12   1  -7        8.73      -12.56     32.33 o 
  13   1  -7        3.24       29.45     32.73 o 
  14   1  -7      384.13      317.31     48.43 o 
  15   1  -7      505.02      503.26     62.53 o 
  16   1  -7      386.36      347.82     63.66 o 
  17   1  -7      148.82      161.37     56.06 o 
  18   1  -7      146.76       80.65     48.41 o 
  19   1  -7       33.32       27.62     57.10 o 
  20   1  -7      115.69       77.94     61.11 o 
  21   1  -7       59.12       46.28     59.83 o 
  22   1  -7      185.78       93.20     67.97 o 
  23   1  -7       38.20      -25.35     61.20 o 
   1   2  -7     2654.18     2418.44    103.31 o 
   2   2  -7     1871.28     1719.80     50.54 o 
   3   2  -7     2873.15     2604.14     63.82 o 
   4   2  -7     6757.99     6339.49    120.25 o 
   5   2  -7     1111.41     1096.81     48.38 o 
   6   2  -7     6730.68     6551.24    111.36 o 
   7   2  -7        6.01        3.93     28.33 o 
   8   2  -7    10322.93    10555.83    225.01 o 
   9   2  -7     4642.17     4510.71     98.14 o 
  10   2  -7     2316.46     2291.89     74.48 o 
  11   2  -7      730.08      700.32     49.37 o 
  12   2  -7      176.13      175.77     44.47 o 
  13   2  -7       55.81       45.31     42.76 o 
  14   2  -7       28.46       29.19     43.24 o 
  15   2  -7      144.14      185.85     50.92 o 
  16   2  -7       16.47       70.47     60.87 o 
  17   2  -7       17.53      188.02    205.67 o 
  18   2  -7       94.51       41.79     60.36 o 
  19   2  -7      152.01      134.65     59.05 o 
  20   2  -7       25.82       18.91     56.29 o 
  21   2  -7        1.39      -22.03     56.49 o 
  22   2  -7        1.48       52.31     63.70 o 
   0   3  -7     2212.34     2096.54    165.40 o 
   1   3  -7      115.85       64.64     29.14 o 
   2   3  -7       24.79       18.76     24.67 o 
   3   3  -7      121.47      142.89     28.56 o 
   4   3  -7       84.34      111.99     31.69 o 
   5   3  -7      208.30      202.13     32.88 o 
   6   3  -7       71.02       34.64     32.74 o 
   7   3  -7      383.11      391.60     40.35 o 
   8   3  -7      155.14      161.60     34.57 o 
   9   3  -7      748.83      769.44     52.35 o 
  10   3  -7      201.89      190.50     40.87 o 
  11   3  -7      503.17      445.38     48.25 o 
  12   3  -7       92.85       52.32     40.87 o 
  13   3  -7      107.14      188.96     49.77 o 
  14   3  -7     1385.06     1348.15    115.61 o 
  15   3  -7      317.39      247.57     54.22 o 
  16   3  -7      217.13      220.45     62.98 o 
  17   3  -7       41.18       84.85     57.81 o 
  18   3  -7       30.07       23.85     54.62 o 
  19   3  -7       70.07       43.84     67.27 o 
  20   3  -7       31.81       56.39     54.29 o 
  21   3  -7       30.83      129.13     64.44 o 
   1   4  -7      587.80      499.91     81.02 o 
   2   4  -7     1024.36      964.62     67.02 o 
   3   4  -7     1018.03     1064.53     70.51 o 
   4   4  -7      543.84      519.67     69.27 o 
   5   4  -7      101.52       99.36     40.62 o 
   6   4  -7      826.02      903.58     56.55 o 
   7   4  -7      139.31      167.05     37.77 o 
   8   4  -7      357.08      352.56     46.53 o 
   9   4  -7      626.66      654.81     54.83 o 
  10   4  -7      826.96      866.66     62.74 o 
  11   4  -7      526.10      480.86     52.67 o 
  12   4  -7       41.68       81.55     47.50 o 
  13   4  -7      101.51      112.97     49.60 o 
  14   4  -7       24.21       44.79     45.65 o 
  15   4  -7        0.68       10.50     45.31 o 
  16   4  -7       68.10       60.12     65.87 o 
  17   4  -7      238.06      173.11     62.24 o 
  18   4  -7       26.24       61.41     58.97 o 
  19   4  -7       52.11      -47.78     63.21 o 
   0   5  -7       80.61       35.22     90.36 o 
   1   5  -7       71.37      111.72     72.04 o 
   2   5  -7        7.95      -22.66     46.75 o 
   3   5  -7       55.97       32.88     52.78 o 
   4   5  -7      200.49      285.63     53.83 o 
   5   5  -7      720.85      933.79     83.88 o 
   6   5  -7      621.17      537.91     64.94 o 
   7   5  -7      386.08      391.09     66.53 o 
   8   5  -7       65.16      111.32     64.64 o 
   9   5  -7       80.57       16.89     51.34 o 
  10   5  -7        7.55      -20.20     51.39 o 
  11   5  -7       27.72       13.38     52.94 o 
  12   5  -7       95.02       46.10     79.15 o 
  13   5  -7       63.17       75.04     82.30 o 
  14   5  -7       64.24       44.77     69.16 o 
  15   5  -7        8.21       -6.53     58.63 o 
  16   5  -7       38.27      -32.16     98.01 o 
   1   6  -7      305.54      358.02     98.50 o 
   2   6  -7       31.65      -11.60     63.34 o 
   3   6  -7      262.62      258.12     70.21 o 
   4   6  -7      172.80      281.30     68.34 o 
   5   6  -7       72.90       50.05     59.49 o 
   6   6  -7       46.85       63.06     53.62 o 
   7   6  -7       41.59       -5.49     55.04 o 
   8   6  -7       70.81       63.59     60.70 o 
   9   6  -7       34.20       14.87     60.51 o 
  10   6  -7        1.83      -10.27     51.62 o 
  11   6  -7       20.62      -43.22     77.41 o 
  12   6  -7        3.49       72.18     88.51 o 
  13   6  -7        4.37       -6.03     63.45 o 
   0   7  -7       60.63       44.41     99.54 o 
   1   7  -7       45.25       52.03     70.87 o 
   2   7  -7       15.15       50.96     66.72 o 
   3   7  -7        6.68       51.31     76.90 o 
   4   7  -7        3.87      -60.39     65.59 o 
   5   7  -7        1.22       10.20     75.05 o 
   6   7  -7       16.87       50.61     77.57 o 
   2   0  -6     9005.98     8579.14    203.68 o 
   4   0  -6      407.97      487.58     52.83 o 
   6   0  -6     4096.41     3688.75    236.61 o 
   8   0  -6      575.62      589.75     88.82 o 
  10   0  -6      492.89      488.56     65.51 o 
  12   0  -6      142.95      240.86     59.74 o 
  14   0  -6      564.74      518.21     96.37 o 
  16   0  -6       94.93      132.82     85.23 o 
  18   0  -6       76.70      168.78     72.46 o 
  20   0  -6       94.98       36.15     91.12 o 
  22   0  -6        0.69      -32.00     65.38 o 
   1   1  -6        7.38       29.61     27.92 o 
   2   1  -6       14.55       27.24     24.15 o 
   3   1  -6     2280.89     2152.75     54.32 o 
   4   1  -6     3815.76     3930.12     61.74 o 
   5   1  -6      693.85      688.11     33.24 o 
   6   1  -6      146.53      157.83     23.84 o 
   7   1  -6       80.30       52.13     22.82 o 
   8   1  -6      520.08      480.86     31.36 o 
   9   1  -6     1567.20     1489.74     45.44 o 
  10   1  -6      266.48      214.86     26.19 o 
  11   1  -6     1969.32     1959.52     73.97 o 
  12   1  -6      265.02      281.40     41.91 o 
  13   1  -6      382.51      373.94     47.48 o 
  14   1  -6      529.75      477.32     50.03 o 
  15   1  -6       23.55       18.59     49.15 o 
  16   1  -6      395.86      383.30     59.88 o 
  17   1  -6      259.69      263.39     53.66 o 
  18   1  -6      404.28      403.56     71.61 o 
  19   1  -6      112.32      147.66     62.95 o 
  20   1  -6      200.41      174.48     63.57 o 
  21   1  -6       12.32       26.93     54.88 o 
  22   1  -6      171.89      133.65     63.40 o 
  23   1  -6      201.44      208.39     65.48 o 
   0   2  -6     4677.56     4507.03    186.84 o 
   1   2  -6     7657.63     6950.92    163.99 o 
   2   2  -6     3610.55     3375.48     87.77 o 
   3   2  -6     5183.35     5249.46     93.40 o 
   4   2  -6      802.65      799.84     50.05 o 
   5   2  -6     7714.85     7446.40    111.34 o 
   6   2  -6     1108.29     1149.19     50.70 o 
   7   2  -6     2162.91     2038.93     68.67 o 
   8   2  -6     2024.58     2202.07     69.92 o 
   9   2  -6     1031.69     1026.87     53.09 o 
  10   2  -6       78.18       96.30     35.25 o 
  11   2  -6      231.64      213.76     35.28 o 
  12   2  -6       98.21       98.85     47.80 o 
  13   2  -6      160.34      207.80     45.46 o 
  14   2  -6      104.86      106.22     44.23 o 
  15   2  -6      176.41      101.23     52.72 o 
  16   2  -6       91.40       22.79     55.54 o 
  17   2  -6      128.57      187.05     58.07 o 
  18   2  -6       96.61       97.73     58.97 o 
  19   2  -6      203.45      188.46     70.36 o 
  20   2  -6      226.92      167.08     65.74 o 
  21   2  -6       12.02      -35.64     56.58 o 
  22   2  -6       64.61       75.03     63.69 o 
   1   3  -6       89.24       37.07     29.51 o 
   2   3  -6      226.98      166.70     29.55 o 
   3   3  -6       62.38       45.40     25.75 o 
   4   3  -6      153.59      251.37     61.29 o 
   5   3  -6       91.47       70.74     25.40 o 
   6   3  -6       40.79       38.04     27.78 o 
   7   3  -6      417.46      347.18     37.56 o 
   8   3  -6      501.56      493.21     44.37 o 
   9   3  -6      222.93      227.25     38.09 o 
  10   3  -6       28.62       -3.85     34.42 o 
  11   3  -6     1100.41     1062.58     61.50 o 
  12   3  -6      791.42      790.92     65.24 o 
  13   3  -6     3698.71     3629.00    129.53 o 
  14   3  -6     2343.25     2287.03    106.77 o 
  15   3  -6     1143.35      898.37     94.24 o 
  16   3  -6      267.63      401.39     77.49 o 
  17   3  -6      121.69      104.96     57.49 o 
  18   3  -6       69.40      200.68     83.76 o 
  19   3  -6       90.80       66.57     54.89 o 
  20   3  -6        1.06      -32.79     78.54 o 
  21   3  -6        2.65       12.06     55.86 o 
   0   4  -6      723.50      834.64    122.52 o 
   1   4  -6      939.15      963.10     96.15 o 
   2   4  -6     1290.80     1217.78     71.46 o 
   3   4  -6      789.69      798.66     62.55 o 
   4   4  -6     2723.65     2677.15    103.81 o 
   5   4  -6      213.87      219.43     44.03 o 
   6   4  -6      583.11      801.05     54.02 o 
   7   4  -6      327.41      317.64     43.58 o 
   8   4  -6      259.96      199.62     41.02 o 
   9   4  -6      304.14      294.73     44.85 o 
  10   4  -6      268.70      292.48     48.49 o 
  11   4  -6      195.82      198.57     43.95 o 
  12   4  -6       14.46       62.09     45.27 o 
  13   4  -6      515.76      520.87     75.76 o 
  14   4  -6       81.57       89.08     46.07 o 
  15   4  -6      276.01      201.78     57.45 o 
  16   4  -6      104.03       52.21     54.62 o 
  17   4  -6       42.60       94.81     60.77 o 
  18   4  -6      200.80      180.17     70.89 o 
  19   4  -6      101.47       93.58     60.54 o 
   1   5  -6       37.39       64.00     49.93 o 
   2   5  -6       43.55       51.19     44.21 o 
   3   5  -6       39.29       21.70     48.61 o 
   4   5  -6      256.76      221.03     52.79 o 
   5   5  -6      271.74      258.07     54.86 o 
   6   5  -6      478.17      519.10     76.25 o 
   7   5  -6      177.24       96.11     57.59 o 
   8   5  -6      498.81      395.36     68.49 o 
   9   5  -6       63.10       82.51     75.76 o 
  10   5  -6      106.16       95.11     56.42 o 
  11   5  -6        4.03       24.77     47.74 o 
  12   5  -6        0.88       26.28     63.97 o 
  13   5  -6        8.95       -6.00     76.68 o 
  14   5  -6       17.85      -32.30     73.61 o 
  15   5  -6        4.12      -73.51     75.04 o 
  16   5  -6        3.46     -101.08     94.95 o 
  17   5  -6       25.88       -3.06     81.17 o 
   0   6  -6     1579.86     1687.65    212.87 o 
   1   6  -6     1074.44     1304.55    186.84 o 
   2   6  -6      454.28      422.89    107.42 o 
   3   6  -6      106.51      109.90     62.92 o 
   4   6  -6      242.42      333.49     73.99 o 
   5   6  -6      526.54      480.03     78.20 o 
   6   6  -6       36.27      113.42     69.64 o 
   7   6  -6       32.77      -16.19     55.39 o 
   8   6  -6      109.17       88.41     58.09 o 
   9   6  -6      110.26      118.10     55.39 o 
  10   6  -6        6.11      -25.32     50.38 o 
  11   6  -6       23.16       -5.04     51.63 o 
  12   6  -6        2.89      -36.96     70.27 o 
  13   6  -6        7.04       11.41     85.00 o 
   1   7  -6        4.03      -36.32     61.61 o 
   2   7  -6        0.04      -28.36     71.09 o 
   3   7  -6       14.16       64.31     78.30 o 
   4   7  -6       23.89        4.10     69.95 o 
   5   7  -6       15.27       17.42     63.45 o 
   6   7  -6        0.98       -6.68     73.51 o 
   7   7  -6        2.27      -40.83    110.26 o 
   2   0  -5     8505.39     9681.94    336.15 o 
   4   0  -5     6861.24     6498.60    218.23 o 
   6   0  -5     2170.18     1961.40     88.01 o 
   8   0  -5      196.61      112.52     43.28 o 
  10   0  -5      482.87      396.29     65.95 o 
  12   0  -5     1398.01     1371.95    109.88 o 
  14   0  -5     1554.26     1610.10    130.08 o 
  16   0  -5     1279.82     1234.67    121.53 o 
  18   0  -5       79.07       50.47     72.83 o 
  20   0  -5       64.01       53.04     64.97 o 
  22   0  -5        2.17       -7.01     68.91 o 
   0   1  -5     3899.60     4108.86    145.49 o 
   1   1  -5      503.36      571.38     48.11 o 
   2   1  -5     1922.09     1737.21     49.98 o 
   3   1  -5      418.67      413.80     28.22 o 
   4   1  -5    12902.58    13126.58    115.86 o 
   5   1  -5     7430.20     7569.65    107.83 o 
   6   1  -5     5248.88     5357.85     80.25 o 
   7   1  -5     1693.86     1629.40     57.30 o 
   8   1  -5     1227.25     1177.87     40.70 o 
   9   1  -5      385.59      387.15     28.78 o 
  10   1  -5     1547.02     1537.68     50.53 o 
  11   1  -5     2898.04     2872.60    100.12 o 
  12   1  -5       72.09       29.69     32.04 o 
  13   1  -5      221.34      178.65     40.37 o 
  14   1  -5       90.00      154.04     38.80 o 
  15   1  -5        2.27       35.10     42.71 o 
  16   1  -5       16.22       73.39     54.25 o 
  17   1  -5      472.72      643.07     87.37 o 
  18   1  -5       71.64       33.87     55.67 o 
  19   1  -5      138.82       97.11     61.49 o 
  20   1  -5       39.66       42.93     69.86 o 
  21   1  -5       40.00       15.60     69.36 o 
  22   1  -5       32.11       -1.21     56.28 o 
  23   1  -5       56.71       87.39     62.05 o 
   1   2  -5     3387.74     3239.30    113.16 o 
   2   2  -5     1905.02     1849.43     50.01 o 
   3   2  -5     1169.71     1107.18     46.52 o 
   4   2  -5     3095.86     3032.04     69.02 o 
   5   2  -5      175.61      197.03     31.31 o 
   6   2  -5     3895.43     3955.29     84.53 o 
   7   2  -5      484.83      453.84     39.17 o 
   8   2  -5      464.49      417.79     38.78 o 
   9   2  -5     5310.02     5299.02    107.07 o 
  10   2  -5     1427.14     1458.08     61.08 o 
  11   2  -5     2103.29     2042.60     72.08 o 
  12   2  -5      506.44      567.51     54.52 o 
  13   2  -5      289.19      301.54     50.48 o 
  14   2  -5        7.96       65.82     40.75 o 
  15   2  -5      181.59      163.96     65.34 o 
  16   2  -5      251.98      270.78     65.89 o 
  17   2  -5      128.53      128.37     59.36 o 
  18   2  -5      574.42      600.65    100.63 o 
  19   2  -5      102.88       89.28     77.35 o 
  20   2  -5       89.03       89.24     71.97 o 
  21   2  -5       10.11      -27.43     64.65 o 
  22   2  -5        5.23       32.30     67.54 o 
   0   3  -5     2645.77     2501.49     80.54 o 
   1   3  -5      323.92      372.97     42.64 o 
   2   3  -5      921.68      912.45     45.19 o 
   3   3  -5      218.93      232.98     32.05 o 
   4   3  -5      455.21      443.20     37.91 o 
   5   3  -5       86.92       58.92     27.13 o 
   6   3  -5      212.66      186.00     34.73 o 
   7   3  -5     2115.22     2090.73     72.05 o 
   8   3  -5       98.35      109.37     32.54 o 
   9   3  -5     1920.44     1957.67     74.23 o 
  10   3  -5       75.43       36.81     32.63 o 
  11   3  -5      248.55      188.15     40.00 o 
  12   3  -5     1276.98     1270.46     76.74 o 
  13   3  -5     2501.20     2474.66    117.37 o 
  14   3  -5      825.51      738.54     71.29 o 
  15   3  -5      382.63      419.64     75.21 o 
  16   3  -5      291.31      163.75     64.66 o 
  17   3  -5       27.75       17.11     52.64 o 
  18   3  -5        6.61      -18.70     53.64 o 
  19   3  -5       38.82       94.11     57.86 o 
  20   3  -5       17.18       21.91     54.92 o 
  21   3  -5        7.74        5.64     66.16 o 
   1   4  -5      722.21      661.28     85.68 o 
   2   4  -5      558.48      477.80     64.10 o 
   3   4  -5      443.69      392.14     49.96 o 
   4   4  -5     1355.39     1349.44     63.17 o 
   5   4  -5      360.78      356.41     40.62 o 
   6   4  -5       72.68       36.12     31.70 o 
   7   4  -5        9.21       21.64     31.86 o 
   8   4  -5      312.68      290.97     41.07 o 
   9   4  -5      634.85      715.88     53.98 o 
  10   4  -5     1785.06     1908.20     83.28 o 
  11   4  -5       80.63      120.07     41.85 o 
  12   4  -5      106.45      150.83     48.96 o 
  13   4  -5       40.65      130.78     56.98 o 
  14   4  -5       43.83       33.43     50.21 o 
  15   4  -5       44.51       58.08     47.52 o 
  16   4  -5       54.15       43.66     56.22 o 
  17   4  -5        8.93       27.93     58.36 o 
  18   4  -5       53.01       77.04     73.39 o 
  19   4  -5       30.63      -25.26     56.89 o 
   0   5  -5      124.00       38.29     88.82 o 
   1   5  -5      105.03      129.75     49.53 o 
   2   5  -5       70.25      116.56     46.69 o 
   3   5  -5       22.54       -6.88     39.10 o 
   4   5  -5      356.56      316.74     60.87 o 
   5   5  -5      213.84      109.01     58.66 o 
   6   5  -5      202.81      148.76     60.12 o 
   7   5  -5       24.26      -17.21     43.91 o 
   8   5  -5      307.52      252.25     66.12 o 
   9   5  -5      164.14       98.58     51.52 o 
  10   5  -5      218.99      253.18     65.81 o 
  11   5  -5       24.03       56.50     53.92 o 
  12   5  -5      110.56      170.68     74.62 o 
  13   5  -5        6.96        3.55     60.52 o 
  14   5  -5       17.98       27.49     65.49 o 
  15   5  -5        5.57       -9.19    104.14 o 
  16   5  -5        6.11       21.44     79.63 o 
  17   5  -5       32.70      110.26    111.80 o 
   1   6  -5      162.57      176.26     85.00 o 
   2   6  -5      317.00      329.90     88.21 o 
   3   6  -5       35.30       66.96     45.81 o 
   4   6  -5       54.37      103.66     66.96 o 
   5   6  -5      216.34      208.40     65.28 o 
   6   6  -5      129.82      105.77     61.07 o 
   7   6  -5       25.14       27.06     52.44 o 
   8   6  -5        6.44       55.80     69.27 o 
   9   6  -5       41.27       -3.24     62.22 o 
  10   6  -5       52.34      105.76     67.80 o 
  11   6  -5        9.69       19.23     64.76 o 
  12   6  -5       36.44      -21.58     64.46 o 
  13   6  -5        6.16       14.11     70.87 o 
   0   7  -5        1.31       47.47    127.11 o 
   1   7  -5       36.29       67.85     90.79 o 
   2   7  -5        7.41        4.13     75.38 o 
   3   7  -5       38.64      -19.50     62.26 o 
   4   7  -5       23.54        4.10     72.72 o 
   5   7  -5       19.91      -58.59     75.71 o 
   6   7  -5        0.15       23.55     97.25 o 
   7   7  -5        6.62       18.32     70.72 o 
   2   0  -4     1654.81     1853.18     56.66 o 
   4   0  -4     7000.69     7262.10    217.46 o 
   6   0  -4     3946.64     3555.82    185.30 o 
   8   0  -4      129.61      115.82     43.37 o 
  10   0  -4      268.55      139.14     55.13 o 
  12   0  -4     3993.55     4348.95    175.95 o 
  14   0  -4      965.09      987.25    107.06 o 
  16   0  -4      185.75      188.62     79.07 o 
  18   0  -4      114.08      176.41     83.85 o 
  20   0  -4      223.79      277.70     89.40 o 
  22   0  -4       87.01       15.31    113.33 o 
   1   1  -4      256.37      204.56     37.72 o 
   2   1  -4    10755.54    11060.07    166.89 o 
   3   1  -4    22716.34    22972.22    254.38 o 
   4   1  -4    57874.87    57374.07    597.90 o 
   5   1  -4    51423.06    53807.33    609.45 o 
   6   1  -4     9459.93     9601.64     98.55 o 
   7   1  -4     1451.12     1412.95     44.10 o 
   8   1  -4      844.71      752.23     34.58 o 
   9   1  -4      297.93      306.74     27.71 o 
  10   1  -4     1703.68     1660.87     50.40 o 
  11   1  -4     2460.94     2546.56     81.18 o 
  12   1  -4      170.45      150.83     33.62 o 
  13   1  -4      132.54      204.30     71.40 o 
  14   1  -4       47.65       23.95     33.83 o 
  15   1  -4        8.25        0.06     44.70 o 
  16   1  -4      109.25      126.67     58.86 o 
  17   1  -4        9.64        1.07     49.52 o 
  18   1  -4       19.34      -17.01     58.33 o 
  19   1  -4       67.92       12.19     59.74 o 
  20   1  -4       63.67       62.90     55.28 o 
  21   1  -4       65.38       21.93     55.63 o 
  22   1  -4       32.48       69.16     64.58 o 
  23   1  -4       22.59       64.49     64.59 o 
   0   2  -4      556.42      702.93     94.95 o 
   1   2  -4       30.10       33.58     41.54 o 
   2   2  -4      215.76      158.96     23.89 o 
   3   2  -4      123.98      165.71     28.04 o 
   4   2  -4      369.13      350.30     32.35 o 
   5   2  -4      484.61      472.54     36.03 o 
   6   2  -4     4968.04     5214.33    123.00 o 
   7   2  -4     1526.42     1562.14     58.35 o 
   8   2  -4     4685.39     4636.01     94.42 o 
   9   2  -4     2924.51     2878.72     79.48 o 
  10   2  -4     1056.90     1057.53     54.84 o 
  11   2  -4      333.71      403.73     40.02 o 
  12   2  -4       45.60       81.76     40.18 o 
  13   2  -4      355.82      335.56     86.04 o 
  14   2  -4        0.45      -23.72     38.66 o 
  15   2  -4      225.17      275.55     72.89 o 
  16   2  -4      227.98      279.93     69.83 o 
  17   2  -4       66.98       94.64     63.83 o 
  18   2  -4      393.82      295.13     70.85 o 
  19   2  -4      226.09      201.45     65.42 o 
  20   2  -4      167.31      222.51     65.98 o 
  21   2  -4       74.01       77.54     53.99 o 
  22   2  -4       35.50      156.05     68.54 o 
   1   3  -4      632.60      678.96     85.67 o 
   2   3  -4     7757.42     7841.00    114.23 o 
   3   3  -4     1427.07     1471.03     60.70 o 
   4   3  -4      588.06      510.74     40.09 o 
   5   3  -4      333.66      355.28     36.42 o 
   6   3  -4      510.99      453.91     41.44 o 
   7   3  -4     2051.10     2073.34     70.62 o 
   8   3  -4      143.65      130.00     33.56 o 
   9   3  -4      513.87      536.07     48.55 o 
  10   3  -4      327.13      275.25     37.40 o 
  11   3  -4       48.68       45.20     37.09 o 
  12   3  -4      306.29      296.01     50.39 o 
  13   3  -4     2358.92     2387.16    106.43 o 
  14   3  -4      508.09      582.51     68.75 o 
  15   3  -4       20.97       43.60     52.04 o 
  16   3  -4      302.89      283.10     67.00 o 
  17   3  -4       68.93       56.32     68.86 o 
  18   3  -4       51.22       40.19     50.07 o 
  19   3  -4       37.18      -63.76     76.68 o 
  20   3  -4        5.17      -55.84     55.08 o 
  21   3  -4       42.96       43.44     67.74 o 
   0   4  -4      628.53      699.87    116.39 o 
   1   4  -4      104.48      112.93     53.85 o 
   2   4  -4      597.65      569.11     43.43 o 
   3   4  -4      170.15      181.13     39.38 o 
   4   4  -4      801.13      837.97     52.55 o 
   5   4  -4       12.60       26.24     31.29 o 
   6   4  -4       10.60        8.28     30.38 o 
   7   4  -4      162.65      131.24     34.98 o 
   8   4  -4      144.19       77.03     36.07 o 
   9   4  -4      717.45      745.86     56.06 o 
  10   4  -4     2354.54     2387.23     90.27 o 
  11   4  -4      887.31      866.84     64.25 o 
  12   4  -4      118.33       85.57     47.17 o 
  13   4  -4       30.12       77.66     51.40 o 
  14   4  -4       52.23       74.19     42.11 o 
  15   4  -4      103.41      120.73     63.58 o 
  16   4  -4       26.24       64.68     52.64 o 
  17   4  -4      143.58      126.10     64.18 o 
  18   4  -4      170.22      127.81     71.25 o 
  19   4  -4       55.06      102.70     89.59 o 
   1   5  -4        5.44       15.69     55.13 o 
   2   5  -4     1206.34     1330.27    121.23 o 
   3   5  -4       24.40       -9.38     47.63 o 
   4   5  -4      187.23      199.63     59.15 o 
   5   5  -4      357.03      332.72     69.48 o 
   6   5  -4      517.28      463.98     71.87 o 
   7   5  -4      321.97      287.43     71.94 o 
   8   5  -4      342.32      377.54     73.29 o 
   9   5  -4      234.88      281.32     63.27 o 
  10   5  -4       99.61       78.90     49.37 o 
  11   5  -4       20.40       16.11     44.11 o 
  12   5  -4       15.54       -4.11     61.45 o 
  13   5  -4        8.99      -24.28     73.09 o 
  14   5  -4       15.17       19.79     71.98 o 
  15   5  -4        9.08       38.29    107.20 o 
  16   5  -4       28.05        0.00     81.17 o 
  17   5  -4       26.06      122.52    117.92 o 
   0   6  -4      238.22      269.53    117.92 o 
   1   6  -4      244.24      221.93    109.50 o 
   2   6  -4      115.62       52.72     68.76 o 
   3   6  -4       25.59       43.04     73.34 o 
   4   6  -4       99.79       31.49     65.63 o 
   5   6  -4       54.10       32.49     73.34 o 
   6   6  -4       22.07      115.83    204.45 o 
   7   6  -4        1.35       14.10     56.12 o 
   8   6  -4        4.68       81.89     55.44 o 
   9   6  -4        6.45       61.81     60.04 o 
  10   6  -4       65.23       41.37     52.54 o 
  11   6  -4       88.57       34.36     65.00 o 
  12   6  -4       17.37       27.05     97.25 o 
  13   6  -4       37.67      -15.89     78.01 o 
   1   7  -4       58.03      108.90    124.81 o 
   2   7  -4        7.09       -3.51     70.48 o 
   3   7  -4      107.23       59.01     87.17 o 
   4   7  -4        9.33       12.82     71.68 o 
   5   7  -4       16.18       35.14     76.87 o 
   6   7  -4        0.60       15.77     86.31 o 
   7   7  -4       11.41      -50.30     68.72 o 
   2   0  -3      849.97      626.66     35.74 o 
   4   0  -3      223.13      359.40     42.67 o 
   6   0  -3      389.47      373.77     54.49 o 
   8   0  -3       75.57       76.89     46.35 o 
  10   0  -3      136.55       84.86     52.11 o 
  12   0  -3      820.89      832.71     90.43 o 
  14   0  -3      581.22      524.11     83.92 o 
  16   0  -3      478.86      399.56     89.73 o 
  18   0  -3      487.75      688.04    109.17 o 
  20   0  -3       99.97       76.61     73.94 o 
  22   0  -3      111.04      110.26    110.26 o 
   0   1  -3    13098.10    12865.64    234.31 o 
   1   1  -3     6514.65     6262.96    522.83 o 
   2   1  -3    13106.42    12644.19    112.26 o 
   3   1  -3    26284.62    26579.39    314.99 o 
   4   1  -3   137429.88   145666.75   1227.05 o 
   5   1  -3    12196.82    12169.14    105.73 o 
   6   1  -3    16847.44    17099.18    146.22 o 
   7   1  -3      350.79      354.84     27.24 o 
   8   1  -3      318.07      325.21     28.63 o 
   9   1  -3     3879.20     3599.60    102.40 o 
  10   1  -3      215.93      144.56     25.70 o 
  11   1  -3     1875.34     1800.27     68.93 o 
  12   1  -3      141.83      107.59     32.13 o 
  13   1  -3       70.96      121.21     36.21 o 
  14   1  -3       67.71       89.33     56.22 o 
  15   1  -3       10.14       22.78     53.46 o 
  16   1  -3       97.88       63.58     54.66 o 
  17   1  -3       46.47      -25.51     51.37 o 
  18   1  -3       50.10       44.69     65.04 o 
  19   1  -3       26.35       49.22     56.91 o 
  20   1  -3      116.23      129.23     62.24 o 
  21   1  -3       33.54       54.45     63.21 o 
  22   1  -3       40.51       59.45     57.14 o 
  23   1  -3       67.43       59.69     56.31 o 
   1   2  -3      235.83      192.55     29.70 o 
   2   2  -3      591.14      501.99     32.20 o 
   3   2  -3      269.63      223.25     27.71 o 
   4   2  -3      208.33      116.25     26.60 o 
   5   2  -3      320.74      309.71     31.74 o 
   6   2  -3      612.32      618.48     40.64 o 
   7   2  -3     1196.44     1175.24     50.43 o 
   8   2  -3      590.16      553.98     40.92 o 
   9   2  -3     6562.77     6515.44    115.07 o 
  10   2  -3      527.98      524.41     42.30 o 
  11   2  -3      332.52      300.05     37.44 o 
  12   2  -3        8.40       36.53     35.86 o 
  13   2  -3      291.84      260.95     49.19 o 
  14   2  -3       13.65       -6.79     40.22 o 
  15   2  -3      304.13      309.42     64.87 o 
  16   2  -3      466.14      449.08     72.35 o 
  17   2  -3      533.02      594.19     91.68 o 
  18   2  -3      123.70      143.15     68.64 o 
  19   2  -3      209.29      216.64     79.57 o 
  20   2  -3      430.66      371.28     81.19 o 
  21   2  -3       15.24       45.23     62.70 o 
  22   2  -3       24.92       78.92     65.29 o 
   0   3  -3     1870.93     1944.93     84.06 o 
   1   3  -3    17522.01    17188.25    513.50 o 
   2   3  -3     1632.51     1753.93     58.44 o 
   3   3  -3     4092.86     4168.33     96.20 o 
   4   3  -3       87.99       88.18     29.69 o 
   5   3  -3     3295.96     3389.01     84.19 o 
   6   3  -3       33.64       48.02     27.34 o 
   7   3  -3     1513.76     1438.05     59.57 o 
   8   3  -3      379.07      390.93     40.93 o 
   9   3  -3      228.21      198.62     38.05 o 
  10   3  -3      228.93      277.32     41.50 o 
  11   3  -3      543.62      495.36     48.90 o 
  12   3  -3       82.48       82.69     37.77 o 
  13   3  -3      371.62      421.91     67.20 o 
  14   3  -3      990.44      973.14     77.44 o 
  15   3  -3      928.38      978.19     97.75 o 
  16   3  -3       61.83       95.55     53.03 o 
  17   3  -3       85.36      107.97     63.18 o 
  18   3  -3       56.20       61.17     56.63 o 
  19   3  -3       19.34       45.47     53.96 o 
  20   3  -3        1.30      -42.85     51.03 o 
  21   3  -3       21.14       23.11     55.78 o 
   1   4  -3        3.49       17.26     27.81 o 
   2   4  -3      377.60      350.44     39.34 o 
   3   4  -3      421.04      406.84     42.11 o 
   4   4  -3      208.21      154.98     32.21 o 
   5   4  -3        0.66      -13.74     28.34 o 
   6   4  -3       44.88       28.93     32.36 o 
   7   4  -3       20.78       41.93     31.49 o 
   8   4  -3      116.64      134.28     34.56 o 
   9   4  -3      516.09      515.67     50.01 o 
  10   4  -3      755.80      842.06     58.89 o 
  11   4  -3     1316.03     1381.90     73.01 o 
  12   4  -3       64.94       60.70     36.01 o 
  13   4  -3      193.32      186.73     45.55 o 
  14   4  -3      129.96      116.36     53.38 o 
  15   4  -3      354.50      285.79     63.67 o 
  16   4  -3      142.60      232.04    179.21 o 
  17   4  -3        3.62       31.63     70.47 o 
  18   4  -3      610.82      730.10    155.44 o 
  19   4  -3       63.82      139.14    137.83 o 
   0   5  -3     1363.56     1529.91    185.30 o 
   1   5  -3      160.91      237.31     91.50 o 
   2   5  -3      140.25      247.70     75.78 o 
   3   5  -3        1.72      -22.50     45.75 o 
   4   5  -3      978.37     1046.03     88.04 o 
   5   5  -3      290.11      212.49     63.90 o 
   6   5  -3      287.36      352.06     85.23 o 
   7   5  -3      416.03      335.16     73.82 o 
   8   5  -3      312.67      293.35     61.84 o 
   9   5  -3       95.79       60.89     50.41 o 
  10   5  -3      174.42      138.01     54.73 o 
  11   5  -3       21.37      -28.06     46.10 o 
  12   5  -3       14.85       97.59     60.36 o 
  13   5  -3       49.37      -18.60     62.89 o 
  14   5  -3        1.85       -2.18     79.03 o 
  15   5  -3       38.87       29.10    107.20 o 
  16   5  -3        0.47       58.25     69.16 o 
  17   5  -3        7.83       33.11     66.93 o 
   1   6  -3       18.85      -24.49     68.72 o 
   2   6  -3       13.38       82.70     89.88 o 
   3   6  -3        2.88      -29.39     58.95 o 
   4   6  -3       13.00       19.76     73.18 o 
   5   6  -3       28.13      114.30     78.36 o 
   6   6  -3        5.86      157.06     83.16 o 
   7   6  -3       30.41       32.93     84.47 o 
   8   6  -3        6.55       -2.54     71.69 o 
   9   6  -3       78.69      139.07     72.47 o 
  10   6  -3        4.99      -53.98     55.38 o 
  11   6  -3       61.39       33.81     53.18 o 
  12   6  -3       66.56       24.56     76.51 o 
  13   6  -3       42.06      -60.27     83.46 o 
   1   7  -3       69.32       56.22     88.13 o 
   2   7  -3      270.52      357.04     99.19 o 
   3   7  -3       78.07      132.28     74.34 o 
   4   7  -3       58.55       97.16     81.32 o 
   5   7  -3       76.75      104.72     79.84 o 
   6   7  -3        6.78      113.88     74.70 o 
   7   7  -3       35.32       32.54     82.70 o 
   2   0  -2      637.87      783.93     36.75 o 
   4   0  -2     4393.45     4656.64    107.06 o 
   6   0  -2    16084.92    15672.40    270.30 o 
   8   0  -2      543.24      431.43     78.10 o 
  10   0  -2       18.90      -21.44     54.61 o 
  12   0  -2     2263.42     2181.96    129.24 o 
  14   0  -2     2147.66     2299.06    142.40 o 
  16   0  -2      626.99      624.98     96.38 o 
  18   0  -2       97.28      165.36     70.87 o 
  20   0  -2       65.42       91.89    122.52 o 
  22   0  -2       33.90       79.63    119.45 o 
   1   1  -2     1516.92     1493.18    108.75 o 
   2   1  -2    11220.99    11141.73    263.46 o 
   3   1  -2    12406.13    12350.65    104.55 o 
   4   1  -2    23115.59    23900.38    251.69 o 
   5   1  -2    50374.67    52322.30    368.98 o 
   6   1  -2     3680.29     3652.97     67.64 o 
   7   1  -2      152.76      119.71     25.00 o 
   8   1  -2     1333.90     1238.49     41.34 o 
   9   1  -2     2435.30     2345.73     66.96 o 
  10   1  -2      752.90      758.45     50.77 o 
  11   1  -2     2099.12     2171.41     93.94 o 
  12   1  -2      306.70      292.09     43.39 o 
  13   1  -2      130.32      106.96     40.63 o 
  14   1  -2       76.81       48.83     58.94 o 
  15   1  -2      210.99      185.31     68.93 o 
  16   1  -2      294.85      389.62     81.03 o 
  17   1  -2        0.23       39.72     67.49 o 
  18   1  -2       38.51       -2.87     48.21 o 
  19   1  -2      103.60       47.08     54.09 o 
  20   1  -2      141.22       77.87     62.45 o 
  21   1  -2      151.10      283.87    133.69 o 
  22   1  -2       35.99       30.41     55.58 o 
  23   1  -2        7.20       35.28     59.97 o 
   0   2  -2      251.85      275.21     40.98 o 
   1   2  -2       22.95       52.35     27.03 o 
   2   2  -2      141.82      120.84     23.68 o 
   3   2  -2      956.73      858.12     39.38 o 
   4   2  -2      286.45      251.82     30.24 o 
   5   2  -2     1244.44     1205.37     47.90 o 
   6   2  -2     3673.88     3848.65     79.16 o 
   7   2  -2     1166.25     1175.61     50.15 o 
   8   2  -2     8490.08     8430.99    143.38 o 
   9   2  -2    13279.29    13543.93    320.06 o 
  10   2  -2     5644.22     5494.61    129.27 o 
  11   2  -2      334.41      347.17     39.88 o 
  12   2  -2       79.95      117.66     33.60 o 
  13   2  -2      689.60      680.09     59.46 o 
  14   2  -2        0.03        5.48     47.25 o 
  15   2  -2      510.73      469.18     87.85 o 
  16   2  -2       11.46      -13.91     56.34 o 
  17   2  -2       96.20       42.71     58.47 o 
  18   2  -2      303.21      305.14     74.17 o 
  19   2  -2      121.43      124.68     63.44 o 
  20   2  -2      325.57      381.88     78.77 o 
  21   2  -2       22.30       42.40     56.24 o 
  22   2  -2       10.21       -9.17     53.96 o 
   1   3  -2     2186.64     2048.99     80.19 o 
   2   3  -2     4304.10     4262.12    141.36 o 
   3   3  -2      310.48      349.66     34.50 o 
   4   3  -2     1119.62     1096.83     49.92 o 
   5   3  -2     2893.27     2820.22     87.82 o 
   6   3  -2      143.67      173.27     31.11 o 
   7   3  -2     2433.75     2404.05     75.00 o 
   8   3  -2       92.92      110.40     31.38 o 
   9   3  -2      424.74      384.34     41.96 o 
  10   3  -2      173.28      123.79     35.55 o 
  11   3  -2      125.80      178.08     36.59 o 
  12   3  -2       74.52       53.70     36.83 o 
  13   3  -2     1635.08     1605.91    131.08 o 
  14   3  -2       92.01       68.12     43.52 o 
  15   3  -2      146.54      171.26     63.82 o 
  16   3  -2      388.85      315.07     75.09 o 
  17   3  -2        9.26       40.71     57.36 o 
  18   3  -2       17.18        9.12     51.55 o 
  19   3  -2       22.92       32.63     48.60 o 
  20   3  -2       11.88       11.52     50.13 o 
  21   3  -2        4.67       46.54     53.58 o 
   0   4  -2      879.09      887.93     77.51 o 
   1   4  -2       60.77       26.81     28.75 o 
   2   4  -2      551.87      578.49     43.81 o 
   3   4  -2       60.42       68.85     32.59 o 
   4   4  -2      377.40      370.68     41.29 o 
   5   4  -2        8.96      -11.24     29.87 o 
   6   4  -2      215.64      147.62     33.95 o 
   7   4  -2      124.60      164.29     35.01 o 
   8   4  -2       24.93       27.06     31.74 o 
   9   4  -2      307.28      368.36     47.09 o 
  10   4  -2      572.55      562.87     52.42 o 
  11   4  -2      360.70      401.00     49.60 o 
  12   4  -2      241.94      204.79     40.66 o 
  13   4  -2       38.71       36.44     46.84 o 
  14   4  -2       15.10       13.89     41.10 o 
  15   4  -2      157.48      145.52     72.48 o 
  16   4  -2      193.19      333.51     83.30 o 
  17   4  -2      214.19      155.62     78.10 o 
  18   4  -2      159.72      302.33    186.84 o 
  19   4  -2       42.03      -37.07     56.63 o 
   1   5  -2       56.60      -42.22     79.32 o 
   2   5  -2      237.09      272.39     62.26 o 
   3   5  -2       45.21       20.14     50.79 o 
   4   5  -2      175.37      217.92     61.03 o 
   5   5  -2        4.73      -72.85     48.57 o 
   6   5  -2     1499.27     1348.93    102.48 o 
   7   5  -2      668.86      604.81     85.03 o 
   8   5  -2      206.96      239.59     59.54 o 
   9   5  -2      675.75      694.40     80.46 o 
  10   5  -2        8.54       -9.68     53.33 o 
  11   5  -2       79.08      110.07     57.23 o 
  12   5  -2       23.59       58.83     46.99 o 
  13   5  -2       49.52      -33.27     73.89 o 
  14   5  -2        1.34       33.39     60.02 o 
  15   5  -2        5.68      -34.94     69.68 o 
  16   5  -2       55.22       36.18     67.70 o 
  17   5  -2       22.76       47.24     80.63 o 
   0   6  -2       97.36      -85.76    113.33 o 
   1   6  -2       60.67       98.96     77.83 o 
   2   6  -2       59.12      152.07     83.16 o 
   3   6  -2        5.84      -54.54     70.95 o 
   4   6  -2      125.70       89.23     90.79 o 
   5   6  -2       28.72      -11.76     60.18 o 
   6   6  -2       84.17       35.35     83.46 o 
   7   6  -2       53.92       51.41     66.49 o 
   8   6  -2       23.20       11.27     68.40 o 
   9   6  -2      147.49      207.01     94.64 o 
  10   6  -2       75.90       76.12     72.76 o 
  11   6  -2      129.00      207.61     93.29 o 
  12   6  -2       78.35      117.92    101.08 o 
  13   6  -2       81.15      -15.31    120.98 o 
   1   7  -2       33.15       43.69     68.60 o 
   2   7  -2       24.28        7.40     71.52 o 
   3   7  -2       13.50       58.57     88.72 o 
   4   7  -2       21.64       -0.34     81.17 o 
   5   7  -2       41.33       28.39     75.05 o 
   6   7  -2        5.90      -35.72     65.48 o 
   7   7  -2       10.41       74.64     77.62 o 
   4   0  -1     7269.05     7612.43    132.10 o 
   6   0  -1    25813.55    26327.13    306.46 o 
   8   0  -1     1339.99     1257.93     87.69 o 
  10   0  -1       99.78      102.04     55.38 o 
  12   0  -1      665.32      633.99     57.53 o 
  14   0  -1      852.05      677.52     94.93 o 
  16   0  -1      505.39      528.44     89.86 o 
  18   0  -1       14.75      -27.21     78.85 o 
  20   0  -1       71.38      105.67     96.48 o 
  22   0  -1       31.13       45.94     90.36 o 
   0   1  -1      494.08      581.95     53.60 o 
   1   1  -1       33.16       38.86     17.49 o 
   2   1  -1     1242.50     1262.23     34.06 o 
   3   1  -1      707.20      719.96     32.95 o 
   4   1  -1    23561.99    24293.93    178.02 o 
   5   1  -1    41630.83    44395.23    622.40 o 
   6   1  -1     2209.43     2088.36     51.28 o 
   7   1  -1      171.74      149.26     26.31 o 
   8   1  -1     3239.58     3125.90     69.66 o 
   9   1  -1       40.69       47.10     24.87 o 
  10   1  -1        1.62       38.51     31.20 o 
  11   1  -1     2054.37     2031.33     77.77 o 
  12   1  -1       70.58       60.19     34.65 o 
  13   1  -1      106.38      122.89     37.72 o 
  14   1  -1      221.82      185.11     57.24 o 
  15   1  -1      450.28      410.55     72.49 o 
  16   1  -1      181.98      241.68     68.96 o 
  17   1  -1      382.64      358.47     69.90 o 
  18   1  -1      176.28      103.27     63.66 o 
  19   1  -1       10.83       -3.51     58.56 o 
  20   1  -1       81.90      157.56     64.10 o 
  21   1  -1      221.66      164.43     77.37 o 
  22   1  -1      417.36      532.40    103.21 o 
  23   1  -1      183.23      385.86    274.13 o 
   1   2  -1      115.79      124.05     34.41 o 
   2   2  -1     1959.91     1885.19     49.62 o 
   3   2  -1     8599.74     8768.97    104.68 o 
   4   2  -1      258.40      263.92     28.11 o 
   5   2  -1     2588.34     2520.50     62.49 o 
   6   2  -1     4062.09     4206.67     83.08 o 
   7   2  -1     1145.79     1205.71     50.58 o 
   8   2  -1     5730.96     5821.67    102.69 o 
   9   2  -1    21283.53    20950.62    251.21 o 
  10   2  -1     2158.78     2174.89     71.33 o 
  11   2  -1     1363.71     1509.30     73.97 o 
  12   2  -1      231.67      231.55     35.48 o 
  13   2  -1      196.08      181.96     42.87 o 
  14   2  -1        8.66      -19.34     41.32 o 
  15   2  -1      299.24      237.08     65.48 o 
  16   2  -1        2.71       23.42     58.08 o 
  17   2  -1       78.57       78.86     68.51 o 
  18   2  -1       83.04       48.01     55.12 o 
  19   2  -1      542.80      434.10     77.74 o 
  20   2  -1       28.72       55.53     57.78 o 
  21   2  -1       46.37       93.45     61.06 o 
  22   2  -1       43.28       31.67     63.39 o 
   0   3  -1      239.76      146.38     46.23 o 
   1   3  -1       31.38       74.56     33.82 o 
   2   3  -1      318.47      290.70     32.21 o 
   3   3  -1      652.61      682.03     41.32 o 
   4   3  -1      586.24      614.89     42.66 o 
   5   3  -1      338.23      293.79     34.89 o 
   6   3  -1      164.28      165.75     30.71 o 
   7   3  -1      799.62      776.08     49.08 o 
   8   3  -1      249.94      239.07     36.49 o 
   9   3  -1       20.65       31.51     33.13 o 
  10   3  -1        3.79       30.54     32.40 o 
  11   3  -1     1008.13      979.65     58.46 o 
  12   3  -1       21.38       24.21     32.85 o 
  13   3  -1     1203.82     1424.85     88.20 o 
  14   3  -1     1294.72     1277.86     98.45 o 
  15   3  -1      120.10      189.03     55.21 o 
  16   3  -1      320.39      251.51     67.34 o 
  17   3  -1       41.66       28.81     58.12 o 
  18   3  -1       57.59      -48.89     54.87 o 
  19   3  -1       52.09      137.89     70.01 o 
  20   3  -1       11.62       28.13     59.78 o 
  21   3  -1       24.38       10.42     64.05 o 
   1   4  -1      150.05      128.64     33.36 o 
   2   4  -1     6058.11     5895.13    128.86 o 
   3   4  -1     1924.73     1907.37     70.24 o 
   4   4  -1     1244.43     1265.57     62.10 o 
   5   4  -1      369.83      467.06     75.64 o 
   6   4  -1      362.11      354.84     40.62 o 
   7   4  -1       72.46       75.09     33.77 o 
   8   4  -1      341.98      321.01     43.28 o 
   9   4  -1      272.05      356.29     42.67 o 
  10   4  -1      153.43      164.32     40.25 o 
  11   4  -1      167.82      140.12     39.19 o 
  12   4  -1        6.73      -42.53     35.28 o 
  13   4  -1       28.81      -15.04     39.93 o 
  14   4  -1        2.04       -9.41     61.26 o 
  15   4  -1       40.91       89.64     68.24 o 
  16   4  -1       23.37       83.50     68.80 o 
  17   4  -1       19.71      -20.54     60.05 o 
  18   4  -1        1.67       28.40     63.88 o 
  19   4  -1       55.33        2.52     62.56 o 
   0   5  -1      110.42       68.91     93.42 o 
   1   5  -1      133.98      152.85     90.36 o 
   2   5  -1        8.12      -54.59     47.91 o 
   3   5  -1        7.56       -3.62     47.14 o 
   4   5  -1      129.65      134.43     58.56 o 
   5   5  -1       69.41       80.05     53.28 o 
   6   5  -1      580.86      574.45     78.75 o 
   7   5  -1      150.10      119.29     58.00 o 
   8   5  -1      308.95      310.14     65.41 o 
   9   5  -1      319.37      458.57    122.88 o 
  10   5  -1       12.55        9.81     52.06 o 
  11   5  -1        2.50       21.89     46.86 o 
  12   5  -1       64.09       36.92     45.44 o 
  13   5  -1       17.39      -68.46     46.86 o 
  14   5  -1       54.67      127.49     71.96 o 
  15   5  -1        1.02      -11.81     70.92 o 
  16   5  -1       21.02       50.71     80.54 o 
  17   5  -1        1.80       35.79     93.42 o 
   1   6  -1       38.10       23.84     71.72 o 
   2   6  -1       74.80       86.91     68.90 o 
   3   6  -1       96.41       23.36     73.18 o 
   4   6  -1      102.69       41.41     74.16 o 
   5   6  -1      131.88      182.36     79.45 o 
   6   6  -1      123.40      162.73     82.63 o 
   7   6  -1      103.50      179.83     76.79 o 
   8   6  -1       30.05       10.79     68.54 o 
   9   6  -1       25.48       40.57     67.92 o 
  10   6  -1       25.85       59.65     84.44 o 
  11   6  -1       49.51       46.93     70.26 o 
  12   6  -1       34.48       30.72    107.97 o 
  13   6  -1        7.03      -39.82    119.45 o 
   0   7  -1       51.45      147.02    140.89 o 
   1   7  -1        1.03      -48.11     82.79 o 
   2   7  -1       26.00      -12.85     73.88 o 
   3   7  -1       18.42       33.34     65.95 o 
   4   7  -1       37.86       50.41     72.23 o 
   5   7  -1       29.81       33.05     75.81 o 
   6   7  -1       14.57       48.77     76.74 o 
   7   7  -1        8.22      148.64    145.49 o 
   4   0   0    25327.55    25541.29    253.29 o 
   6   0   0     9412.88     9544.16    180.80 o 
   8   0   0       16.75      -18.30     54.37 o 
  10   0   0       36.33      -28.44     47.29 o 
  12   0   0      275.75      236.22     40.87 o 
  14   0   0      124.86      119.34     61.18 o 
  16   0   0      361.78      346.84     87.53 o 
  18   0   0        3.79       47.47    117.92 o 
  20   0   0       32.13       10.72     84.23 o 
  22   0   0        4.68      -27.57    101.08 o 
   1   1   0      373.19      313.95     25.55 o 
   2   1   0     3964.85     3980.51     52.91 o 
   3   1   0     3045.04     2983.09     51.45 o 
   4   1   0     4188.69     4419.51     73.79 o 
   5   1   0       50.47       61.08     24.05 o 
   6   1   0     4479.91     4359.37     72.28 o 
   7   1   0       39.52       45.05     21.16 o 
   8   1   0      495.56      484.39     34.25 o 
   9   1   0       57.99      114.69     26.91 o 
  10   1   0       68.71       36.60     31.61 o 
  11   1   0      167.45      151.84     35.51 o 
  12   1   0        8.03      -10.97     29.28 o 
  13   1   0      294.19      331.23     74.59 o 
  14   1   0      671.90      686.95     79.78 o 
  15   1   0      156.79      139.12     55.71 o 
  16   1   0       31.98      -22.44     54.76 o 
  17   1   0       12.90      -17.78     49.05 o 
  18   1   0      284.25      353.50     68.26 o 
  19   1   0       71.78       94.49     59.15 o 
  20   1   0       11.61      -51.05     52.97 o 
  21   1   0        0.61       30.80     53.10 o 
  22   1   0       56.66      144.87     82.11 o 
  23   1   0       91.84      139.00     70.29 o 
   0   2   0     7860.15     7690.80    274.13 o 
   1   2   0     2604.85     2451.07     86.21 o 
   2   2   0       38.46       49.66     21.59 o 
   3   2   0      104.33       85.73     23.71 o 
   4   2   0       42.00        6.18     21.23 o 
   5   2   0    21397.38    21820.96    178.35 o 
   6   2   0     1409.92     1439.36     51.14 o 
   7   2   0     3969.11     3825.62     81.98 o 
   8   2   0     3762.82     3655.62     83.33 o 
   9   2   0     2354.21     2395.54     73.69 o 
  10   2   0     1844.07     1949.65     87.09 o 
  11   2   0      296.56      264.91     37.92 o 
  12   2   0      316.91      287.60     36.41 o 
  13   2   0       63.67       -3.94     36.41 o 
  14   2   0       34.80      122.32     52.82 o 
  15   2   0      119.16      118.21     61.63 o 
  16   2   0      364.83      413.88     75.69 o 
  17   2   0      610.91      612.59     82.75 o 
  18   2   0      293.15      214.15     64.69 o 
  19   2   0       31.70       50.91     52.95 o 
  20   2   0      921.36      781.47    100.42 o 
  21   2   0       75.47       65.92     61.42 o 
  22   2   0      114.10       98.88     62.61 o 
   1   3   0     1201.32     1205.08     89.92 o 
   2   3   0     1865.90     1873.00     52.99 o 
   3   3   0      234.94      206.23     30.99 o 
   4   3   0       18.29        3.23     23.67 o 
   5   3   0       92.02      108.26     28.37 o 
   6   3   0        2.39       -2.21     23.97 o 
   7   3   0      296.95      313.61     38.06 o 
   8   3   0       29.54       26.93     32.10 o 
   9   3   0      131.91      126.71     32.18 o 
  10   3   0      568.82      595.20     48.57 o 
  11   3   0       42.44       11.75     31.08 o 
  12   3   0      286.17      316.45     44.33 o 
  13   3   0     2332.56     2303.99    100.48 o 
  14   3   0     4948.70     5076.63    310.05 o 
  15   3   0        9.30       32.88     54.32 o 
  16   3   0      947.34      915.05     93.80 o 
  17   3   0      339.74      439.11     78.79 o 
  18   3   0       12.14        0.54     50.84 o 
  19   3   0       32.13       56.98     54.72 o 
  20   3   0        0.50       17.37     58.13 o 
  21   3   0        7.98        8.76     54.61 o 
   0   4   0      713.18      651.91     78.37 o 
   1   4   0      235.54      212.45     34.92 o 
   2   4   0      434.46      536.80     46.46 o 
   3   4   0     3426.66     3403.80     90.02 o 
   4   4   0     1215.83     1185.38     57.89 o 
   5   4   0      874.30      838.23     52.12 o 
   6   4   0       47.66       57.77     32.87 o 
   7   4   0       76.44       85.71     33.78 o 
   8   4   0      712.53      753.18     53.41 o 
   9   4   0      177.35      152.79     36.91 o 
  10   4   0      669.56      733.55     58.74 o 
  11   4   0       76.40       79.32     37.53 o 
  12   4   0       14.07       -2.67     35.82 o 
  13   4   0       51.20       61.13     52.51 o 
  14   4   0      252.60      242.03     77.77 o 
  15   4   0      325.18      129.19     69.67 o 
  16   4   0        0.96        4.03     63.43 o 
  17   4   0      102.37      102.27    123.28 o 
  18   4   0      185.89      213.44     95.46 o 
  19   4   0        1.86       23.65     80.44 o 
   1   5   0       24.02       18.33     45.75 o 
   2   5   0       79.65      168.34     56.04 o 
   3   5   0       58.20       58.61     49.64 o 
   4   5   0       13.74       14.58     45.13 o 
   5   5   0      142.61      190.53     55.20 o 
   6   5   0       62.74       85.89     61.26 o 
   7   5   0        2.57        3.80     48.08 o 
   8   5   0      321.80      250.13     68.52 o 
   9   5   0        2.59      -31.26     41.63 o 
  10   5   0       72.39       69.70     47.38 o 
  11   5   0        2.32        3.12     42.09 o 
  12   5   0       23.05       34.74     48.40 o 
  13   5   0      113.85       95.65     55.27 o 
  14   5   0      104.55       82.40    112.56 o 
  15   5   0       78.54       84.70     67.92 o 
  16   5   0       26.71       34.70     84.23 o 
  17   5   0       10.24       62.43     82.41 o 
   0   6   0      263.36      281.79    117.92 o 
   1   6   0        8.75       31.80     72.72 o 
   2   6   0       13.28      -58.45     58.45 o 
   3   6   0      275.91      300.59     83.30 o 
   4   6   0      490.63      425.55    100.43 o 
   5   6   0        6.32       55.49     90.79 o 
   6   6   0      179.33      269.26     88.24 o 
   7   6   0        1.49       -3.96     68.91 o 
   8   6   0        3.12       53.91     87.17 o 
   9   6   0       66.20       44.92     73.59 o 
  10   6   0       14.86       12.59     65.62 o 
  11   6   0       47.23       65.32     82.71 o 
  12   6   0       16.43       18.58     79.78 o 
  13   6   0       34.65       87.29    120.98 o 
   1   7   0        4.64       43.16     68.71 o 
   2   7   0        2.06      -13.78     69.56 o 
   3   7   0        2.35       -5.27     83.36 o 
   4   7   0       72.51      100.84     71.37 o 
   5   7   0        2.21      -38.61     60.24 o 
   6   7   0        3.25       53.22     66.90 o 
   7   7   0        2.21       14.09     75.43 o 
   2   0   1     5032.63     5043.04    113.33 o 
   4   0   1     7287.58     7259.16    132.49 o 
   6   0   1    25973.80    26797.38    873.69 o 
   8   0   1     1358.46     1292.39     83.36 o 
  10   0   1      112.16      118.06     29.09 o 
  12   0   1      677.17      655.76     49.28 o 
  14   0   1      831.68      824.55     95.00 o 
  16   0   1      495.55      516.10    128.64 o 
  18   0   1       15.22       52.07    113.33 o 
  20   0   1       71.43      -12.25    107.20 o 
  22   0   1       31.78      111.80    102.61 o 
   0   1   1      491.50      488.60     38.58 o 
   1   1   1       33.27       72.29     21.02 o 
   2   1   1     1261.62     1256.69     40.27 o 
   3   1   1      696.53      746.44     30.95 o 
   4   1   1    23583.71    24030.19    196.45 o 
   5   1   1    41667.17    43776.82    479.40 o 
   6   1   1     2216.95     2151.85     52.87 o 
   7   1   1      170.16      168.66     24.23 o 
   8   1   1     3231.09     3215.92    123.58 o 
   9   1   1       36.45       95.62     32.05 o 
  10   1   1        1.22       28.93     30.40 o 
  11   1   1     2049.45     2041.18     73.97 o 
  12   1   1       76.56       71.57     35.31 o 
  13   1   1      102.32      151.07     51.11 o 
  14   1   1      230.07      184.67     51.69 o 
  15   1   1      442.78      425.26     69.23 o 
  16   1   1      182.26      246.37     73.23 o 
  17   1   1      381.46      382.80     77.15 o 
  18   1   1      176.36      206.77     62.06 o 
  19   1   1       11.30      -12.03     51.12 o 
  20   1   1       81.47      225.29     74.10 o 
  21   1   1      217.29      196.79     67.67 o 
  22   1   1      421.36      457.56    107.44 o 
  23   1   1      183.98      162.22     91.27 o 
   1   2   1      132.58      131.49     21.11 o 
   2   2   1     1956.36     1762.11     64.88 o 
   3   2   1     8507.55     8320.49     99.33 o 
   4   2   1      250.97      258.92     28.38 o 
   5   2   1     2580.02     2539.62     62.98 o 
   6   2   1     4051.78     4251.71     81.35 o 
   7   2   1     1138.92     1110.87     51.71 o 
   8   2   1     5764.61     5843.45    102.89 o 
   9   2   1    21252.39    21280.26    306.38 o 
  10   2   1     2171.51     2277.21     79.95 o 
  11   2   1     1339.03     1309.26     59.70 o 
  12   2   1      231.21      319.28     67.91 o 
  13   2   1      197.02      170.48     33.82 o 
  14   2   1        8.02       34.23     44.72 o 
  15   2   1      304.03      421.22     86.29 o 
  16   2   1        2.26      249.72    296.74 o 
  17   2   1       79.86       68.10     55.24 o 
  18   2   1       82.32      176.37     87.17 o 
  19   2   1      549.01      423.72     74.48 o 
  20   2   1       28.58      126.99     68.73 o 
  21   2   1       47.67       13.69     57.37 o 
  22   2   1       42.94       39.08     61.70 o 
   0   3   1      243.91      258.34     54.95 o 
   1   3   1       31.16       91.08     23.67 o 
   2   3   1      318.17      380.62     50.48 o 
   3   3   1      644.93      640.52     41.23 o 
   4   3   1      583.55      610.96     38.26 o 
   5   3   1      339.23      319.40     34.95 o 
   6   3   1      168.11      184.27     32.74 o 
   7   3   1      815.87      789.02     47.42 o 
   8   3   1      256.66      277.95     36.72 o 
   9   3   1       19.20       67.18     49.25 o 
  10   3   1        3.20       25.82     32.93 o 
  11   3   1      996.46     1029.82     60.58 o 
  12   3   1       19.93       14.14     32.46 o 
  13   3   1     1181.84     1332.72     72.99 o 
  14   3   1     1296.62     1457.52    105.63 o 
  15   3   1      125.39      173.16     57.86 o 
  16   3   1      321.93      307.63     63.73 o 
  17   3   1       44.07       30.87     47.23 o 
  18   3   1       57.77       16.95     51.48 o 
  19   3   1       50.83       77.33     67.13 o 
  20   3   1       11.67       29.68     58.22 o 
  21   3   1       24.68       49.02     55.66 o 
   1   4   1      154.20      108.50     29.75 o 
   2   4   1     6088.19     6196.87    115.39 o 
   3   4   1     1943.34     1943.66     69.70 o 
   4   4   1     1229.31     1119.54     56.31 o 
   5   4   1      365.70      321.61     39.48 o 
   6   4   1      373.63      335.83     39.71 o 
   7   4   1       72.39       20.87     31.96 o 
   8   4   1      356.69      341.20     43.86 o 
   9   4   1      268.35      232.55     51.07 o 
  10   4   1      157.91      146.53     47.67 o 
  11   4   1      168.96       92.26     48.97 o 
  12   4   1        6.94       27.25     39.89 o 
  13   4   1       29.32      -56.96     42.83 o 
  14   4   1        1.75       -1.61     58.93 o 
  15   4   1       39.42       57.35     60.53 o 
  16   4   1       23.07       43.61     65.16 o 
  17   4   1       20.58       87.26    122.52 o 
  18   4   1        1.73      -27.51     55.38 o 
  19   4   1       55.05       91.57     66.49 o 
   0   5   1      110.87      105.67    116.39 o 
   1   5   1      134.17      146.10     67.67 o 
   2   5   1        8.64       -8.51     48.65 o 
   3   5   1        7.37        0.32     47.81 o 
   4   5   1      129.29      131.97     52.46 o 
   5   5   1       71.52       33.30     52.93 o 
   6   5   1      572.40      663.31     82.26 o 
   7   5   1      146.72      164.68     47.24 o 
   8   5   1      305.69      297.42     52.56 o 
   9   5   1      318.98      325.81     56.35 o 
  10   5   1       11.85       45.83     46.45 o 
  11   5   1        2.49       23.92     42.41 o 
  12   5   1       66.16       45.05     40.42 o 
  13   5   1       16.97      -45.04     52.87 o 
  14   5   1       56.15      110.46     70.99 o 
  15   5   1        1.05      -47.32     61.80 o 
  16   5   1       21.29       -7.84     54.94 o 
  17   5   1        1.89       76.78     74.28 o 
   1   6   1       38.63      -38.29     56.84 o 
   2   6   1       78.26       92.65     79.07 o 
   3   6   1       93.11       64.88     67.11 o 
   4   6   1      106.97      144.91     83.90 o 
   5   6   1      133.71      147.44     91.38 o 
   6   6   1      124.02      213.49    117.16 o 
   7   6   1      103.98      263.75     87.21 o 
   8   6   1       30.70       55.11     84.75 o 
   9   6   1       25.17       13.89     79.03 o 
  10   6   1       26.16        5.73     78.46 o 
  11   6   1       49.77      153.74     90.18 o 
  12   6   1       35.40       50.72     83.36 o 
  13   6   1        7.47       68.91     88.82 o 
   0   7   1       52.16       -1.53    122.52 o 
   1   7   1        1.07       54.74     89.70 o 
   2   7   1       25.92        1.19     67.11 o 
   3   7   1       18.23       66.09     69.77 o 
   4   7   1       37.91       56.93     89.80 o 
   5   7   1       30.47       77.41     69.08 o 
   6   7   1       14.23       76.35     88.62 o 
   7   7   1        8.27      -73.01     61.67 o 
   2   0   2      631.49      709.06     49.01 o 
   4   0   2     4406.46     4606.92    108.83 o 
   6   0   2    16085.73    16282.70    241.46 o 
   8   0   2      579.11      458.63     59.01 o 
  10   0   2       16.96      147.40    134.00 o 
  12   0   2     2268.57     2419.30    138.61 o 
  14   0   2     2142.18     2402.91    150.71 o 
  16   0   2      606.26      454.84    119.45 o 
  18   0   2       92.68      238.90    131.70 o 
  20   0   2       65.57      171.52    122.52 o 
  22   0   2       33.54      136.30    125.58 o 
   1   1   2     1561.35     1356.38     91.44 o 
   2   1   2    11278.48    11020.55    139.57 o 
   3   1   2    12298.26    12347.75    171.19 o 
   4   1   2    22872.42    23118.99    151.14 o 
   5   1   2    50505.10    52601.21    472.37 o 
   6   1   2     3663.12     3524.19     67.11 o 
   7   1   2      159.07      120.74     23.07 o 
   8   1   2     1319.81     1305.62     45.81 o 
   9   1   2     2411.50     2547.81     72.60 o 
  10   1   2      780.41      763.61     48.28 o 
  11   1   2     2112.31     2132.20     71.66 o 
  12   1   2      315.21      283.19     41.52 o 
  13   1   2      124.96       75.79     47.46 o 
  14   1   2       78.02       57.74     53.64 o 
  15   1   2      210.34      230.14     57.58 o 
  16   1   2      299.65      397.44     72.09 o 
  17   1   2        0.18       15.49     54.18 o 
  18   1   2       37.46        4.76     57.97 o 
  19   1   2      106.28       88.73     57.46 o 
  20   1   2      138.57      188.55     65.67 o 
  21   1   2      150.63      173.68     81.26 o 
  22   1   2       35.98       74.99     63.93 o 
  23   1   2        7.30       85.21     75.38 o 
   0   2   2      250.58      214.45     43.85 o 
   1   2   2       24.90        9.05     16.34 o 
   2   2   2      140.21      119.26     24.13 o 
   3   2   2      935.56      914.66     38.18 o 
   4   2   2      286.39      298.61     29.19 o 
   5   2   2     1249.04     1328.85     47.89 o 
   6   2   2     3646.58     3804.17     77.34 o 
   7   2   2     1163.69     1071.74     48.22 o 
   8   2   2     8517.70     8383.07    178.26 o 
   9   2   2    13272.57    13226.91    158.74 o 
  10   2   2     5646.90     5374.82    122.31 o 
  11   2   2      329.02      302.50     36.06 o 
  12   2   2       78.40      115.33     32.44 o 
  13   2   2      682.57      575.71     53.99 o 
  14   2   2        0.02       20.46     48.30 o 
  15   2   2      515.88      536.69     73.75 o 
  16   2   2       12.02       -8.93     50.13 o 
  17   2   2      103.78       16.24     63.97 o 
  18   2   2      299.54      307.04     70.24 o 
  19   2   2      120.27      121.78     59.22 o 
  20   2   2      323.88      479.28     87.42 o 
  21   2   2       20.67       44.28     79.44 o 
  22   2   2       10.06       20.95     58.30 o 
   1   3   2     2140.96     2136.12     64.49 o 
   2   3   2     4253.26     4454.37    124.26 o 
   3   3   2      280.90      256.45     37.44 o 
   4   3   2     1103.70     1139.13     48.58 o 
   5   3   2     2887.56     2870.07     73.65 o 
   6   3   2      149.40      145.48     32.55 o 
   7   3   2     2454.50     2365.04     73.22 o 
   8   3   2       92.49      118.31     33.23 o 
   9   3   2      420.34      461.93     49.10 o 
  10   3   2      170.40      159.20     34.75 o 
  11   3   2      120.54      171.60     38.46 o 
  12   3   2       73.42       80.44     33.10 o 
  13   3   2     1618.90     1446.79     73.80 o 
  14   3   2       89.58       86.75     66.04 o 
  15   3   2      143.45      153.83     64.14 o 
  16   3   2      387.56      453.94     77.39 o 
  17   3   2        9.34      -18.10     54.34 o 
  18   3   2       17.39       -2.79     51.39 o 
  19   3   2       22.94       46.00     57.14 o 
  20   3   2       12.11       42.77     53.62 o 
  21   3   2        4.54       40.03     59.04 o 
   0   4   2      875.20      898.55     85.68 o 
   1   4   2       61.21       19.61     24.33 o 
   2   4   2      557.02      570.73     42.04 o 
   3   4   2       58.45       55.74     29.18 o 
   4   4   2      374.87      339.94     38.73 o 
   5   4   2        9.52      -30.31     27.72 o 
   6   4   2      217.63      150.90     36.35 o 
   7   4   2      119.93      115.20     37.05 o 
   8   4   2       29.14       27.62     34.96 o 
   9   4   2      307.16      393.88     52.44 o 
  10   4   2      569.44      564.43     62.38 o 
  11   4   2      356.17      409.18     60.17 o 
  12   4   2      243.63      212.74     48.31 o 
  13   4   2       41.50       82.31     48.86 o 
  14   4   2       15.85        4.83     85.00 o 
  15   4   2      159.19      106.08     67.92 o 
  16   4   2      194.03      215.54     97.25 o 
  17   4   2      216.58      159.90     78.37 o 
  18   4   2      157.85      169.93     78.14 o 
  19   4   2       42.75       99.09     79.59 o 
   1   5   2       58.61      129.27     74.29 o 
   2   5   2      233.94      327.91     79.45 o 
   3   5   2       45.28       81.77    172.29 o 
   4   5   2      174.80      167.86     53.14 o 
   5   5   2        4.99      -46.93     46.93 o 
   6   5   2     1494.32     1421.70     87.24 o 
   7   5   2      672.98      700.73     69.64 o 
   8   5   2      201.32      236.31     49.21 o 
   9   5   2      675.45      629.53     63.65 o 
  10   5   2       10.59       41.46     44.42 o 
  11   5   2       78.37       91.08     48.70 o 
  12   5   2       23.95       69.28     49.70 o 
  13   5   2       49.69       94.34     52.33 o 
  14   5   2        0.92        3.89     72.53 o 
  15   5   2        5.64      -35.86     72.46 o 
  16   5   2       55.82       90.26     82.41 o 
  17   5   2       22.19       16.48     83.88 o 
   0   6   2       96.71       50.54     99.54 o 
   1   6   2       60.63       85.12     71.45 o 
   2   6   2       59.72       74.38     79.07 o 
   3   6   2        6.14       72.32     69.28 o 
   4   6   2      126.81      171.84     81.17 o 
   5   6   2       28.82       45.05     79.63 o 
   6   6   2       83.39      148.75     71.96 o 
   7   6   2       53.87       77.24     73.57 o 
   8   6   2       24.69       96.96     76.07 o 
   9   6   2      145.34      133.41     75.74 o 
  10   6   2       75.63      191.46     91.97 o 
  11   6   2      129.96      144.83     79.46 o 
  12   6   2       80.79      199.60     88.01 o 
   1   7   2       33.01       43.66     69.79 o 
   2   7   2       24.39      -15.80     84.44 o 
   3   7   2       14.96      173.82     96.38 o 
   4   7   2       21.62       40.35     70.29 o 
   5   7   2       42.30       55.03     88.25 o 
   6   7   2        5.95       12.09     63.34 o 
   7   7   2       11.09       64.19     70.92 o 
   2   0   3      892.94      750.41     56.66 o 
   4   0   3      214.87      203.68     68.91 o 
   6   0   3      382.78      356.83     67.38 o 
   8   0   3       76.34       13.02     37.90 o 
  10   0   3      139.59      137.09     49.26 o 
  12   0   3      828.95      897.42    127.11 o 
  14   0   3      602.21      696.81    125.58 o 
  16   0   3      474.19      434.93    137.83 o 
  18   0   3      482.84      532.94    131.70 o 
  20   0   3       99.08      150.08    101.08 o 
  22   0   3      110.59      150.08    108.73 o 
   0   1   3    12669.52     7922.30   2709.12 o 
   1   1   3     6324.67     6692.63     99.47 o 
   2   1   3    13004.00    12897.73    143.24 o 
   3   1   3    26221.64    26473.46    206.38 o 
   4   1   3   136935.75   143917.94   1092.62 o 
   5   1   3    11978.13    11915.89    151.64 o 
   6   1   3    16589.44    16843.24    252.34 o 
   7   1   3      339.01      357.27     31.01 o 
   8   1   3      314.74      352.76     31.75 o 
   9   1   3     3892.06     3844.42     85.91 o 
  10   1   3      214.33      211.04     35.53 o 
  11   1   3     1871.55     1761.71     64.31 o 
  12   1   3      134.37      107.63     31.96 o 
  13   1   3       71.16       45.41     42.07 o 
  14   1   3       66.32       29.62     44.14 o 
  15   1   3       10.18       28.49     55.50 o 
  16   1   3       99.07       86.70     68.32 o 
  17   1   3       45.83       69.28     55.54 o 
  18   1   3       52.03      115.61     58.89 o 
  19   1   3       25.73       71.05     62.09 o 
  20   1   3      118.72        8.20     62.79 o 
  21   1   3       33.48       31.97     79.63 o 
  22   1   3       40.35       86.25     81.62 o 
  23   1   3       67.19       87.66     72.80 o 
   1   2   3      248.06      211.67     27.31 o 
   2   2   3      594.96      591.63     50.40 o 
   3   2   3      264.51      230.64     24.88 o 
   4   2   3      213.82      140.25     25.60 o 
   5   2   3      314.05      332.39     32.00 o 
   6   2   3      614.96      619.48     38.38 o 
   7   2   3     1186.25     1286.78     53.38 o 
   8   2   3      588.92      525.56     39.99 o 
   9   2   3     6521.63     6521.66    113.37 o 
  10   2   3      522.43      524.41     43.70 o 
  11   2   3      326.07      278.74     37.59 o 
  12   2   3        8.09       -0.71     29.45 o 
  13   2   3      296.02      258.93     54.61 o 
  14   2   3       13.29      -48.79     55.26 o 
  15   2   3      307.35      278.45     59.20 o 
  16   2   3      465.05      446.40     72.46 o 
  17   2   3      530.44      634.34     85.24 o 
  18   2   3      125.18       82.96     61.36 o 
  19   2   3      211.60      253.92     69.30 o 
  20   2   3      431.63      404.95     80.95 o 
  21   2   3       15.44      122.68     62.43 o 
  22   2   3       24.90       35.96     53.55 o 
   0   3   3     1923.25     1863.06    102.81 o 
   1   3   3    17638.67    17146.99    250.03 o 
   2   3   3     1640.74     1640.69     70.96 o 
   3   3   3     4121.26     4462.80    115.61 o 
   4   3   3       83.56       41.90     24.51 o 
   5   3   3     3276.94     3271.89     95.03 o 
   6   3   3       35.03       68.83     28.92 o 
   7   3   3     1519.23     1544.28     60.98 o 
   8   3   3      375.14      390.85     40.80 o 
   9   3   3      215.63      177.72     36.25 o 
  10   3   3      231.25      221.83     40.52 o 
  11   3   3      528.38      491.12     46.81 o 
  12   3   3       82.75      103.37     38.10 o 
  13   3   3      376.91      419.19     58.21 o 
  14   3   3      996.58      933.92     94.30 o 
  15   3   3      927.21     1024.14    117.05 o 
  16   3   3       61.53      185.94    173.05 o 
  17   3   3       85.56      101.70     61.17 o 
  18   3   3       56.23       59.83     58.36 o 
  19   3   3       20.29      -37.37     52.80 o 
  20   3   3        1.35        3.22     63.23 o 
  21   3   3       21.24       21.49     46.63 o 
   1   4   3        4.28       -4.48     21.99 o 
   2   4   3      371.06      306.11     54.38 o 
   3   4   3      427.81      497.23     50.90 o 
   4   4   3      210.04      170.71     42.56 o 
   5   4   3        0.76       16.56     47.52 o 
   6   4   3       46.77      199.96    116.52 o 
   7   4   3       21.13        1.04     36.26 o 
   8   4   3      116.51      249.44     49.04 o 
   9   4   3      512.63      496.46     63.44 o 
  10   4   3      753.05      729.48     67.70 o 
  11   4   3     1316.51     1381.17     94.16 o 
  12   4   3       63.36       45.96     43.52 o 
  13   4   3      195.21      121.55     45.43 o 
  14   4   3      135.00      160.39     73.04 o 
  15   4   3      354.37      454.54     95.72 o 
  16   4   3      143.43       35.63     98.01 o 
  17   4   3        4.02       70.72     75.26 o 
  18   4   3      605.15      688.56    161.57 o 
  19   4   3       64.11       73.22     83.51 o 
   0   5   3     1357.12     1569.73    188.37 o 
   1   5   3      161.37      183.09     89.39 o 
   2   5   3      144.88       92.01     73.17 o 
   3   5   3        1.51      -15.90     65.68 o 
   4   5   3      975.98     1061.72     95.08 o 
   5   5   3      288.67      330.56     66.25 o 
   6   5   3      305.97      267.54     69.76 o 
   7   5   3      417.99      406.74     57.33 o 
   8   5   3      309.05      370.47     56.72 o 
   9   5   3       98.28       36.61     47.62 o 
  10   5   3      168.21      147.42     49.53 o 
  11   5   3       21.43       36.46     44.42 o 
  12   5   3       15.02       -1.63     41.32 o 
  13   5   3       50.28       46.16     53.86 o 
  14   5   3        1.98      -14.44     67.99 o 
  15   5   3       39.52      -90.01     72.34 o 
  16   5   3        0.52       40.46     81.75 o 
  17   5   3        7.84       19.79     70.26 o 
   1   6   3       18.97      -32.84     76.53 o 
   2   6   3       13.42      -14.67     71.91 o 
   3   6   3        2.75        9.47     72.08 o 
   4   6   3       12.45      -19.99     78.87 o 
   5   6   3       29.10       43.35     72.83 o 
   6   6   3        6.07       16.45     76.57 o 
   7   6   3       30.76       78.28     87.63 o 
   8   6   3        6.53       -2.57     77.38 o 
   9   6   3       76.48      106.42     76.32 o 
  10   6   3        4.82      -33.69     78.10 o 
  11   6   3       62.08       98.06     84.88 o 
  12   6   3       66.77       30.02     69.16 o 
  13   6   3       42.53      133.24    119.45 o 
   1   7   3       73.08      103.31     75.59 o 
   2   7   3      270.28      308.40     90.65 o 
   3   7   3       79.73       40.69     73.51 o 
   4   7   3       58.38       90.93     91.11 o 
   5   7   3       78.48      178.08     81.02 o 
   6   7   3        6.52      125.71     81.97 o 
   7   7   3       35.28      131.55     99.08 o 
   2   0   4     1648.57     1831.60     81.17 o 
   4   0   4     6970.28     7675.59    194.49 o 
   6   0   4     3933.30     3663.21    166.93 o 
   8   0   4      147.33       61.26     68.91 o 
  10   0   4      279.47      183.77     85.76 o 
  12   0   4     3985.20     4234.44    246.56 o 
  14   0   4      985.69      969.40    154.68 o 
  16   0   4      180.56      277.19    120.98 o 
  18   0   4      114.70      176.12    101.08 o 
  20   0   4      223.53      229.72    114.86 o 
  22   0   4       85.45       79.63     99.54 o 
   1   1   4      276.12      239.91     35.81 o 
   2   1   4    10571.30    11313.64    230.33 o 
   3   1   4    22769.01    23062.14    366.00 o 
   4   1   4    58286.54    58451.35   1268.72 o 
   5   1   4    51257.35    53563.36    558.09 o 
   6   1   4     9317.15     9520.37    147.88 o 
   7   1   4     1461.06     1371.90     57.56 o 
   8   1   4      841.87      794.36     44.47 o 
   9   1   4      313.35      335.56     35.96 o 
  10   1   4     1696.50     1655.42     61.37 o 
  11   1   4     2444.17     2455.80     76.70 o 
  12   1   4      162.76      116.59     46.06 o 
  13   1   4      127.57      111.41     45.89 o 
  14   1   4       51.76        0.17     42.91 o 
  15   1   4        7.77       -4.54     45.90 o 
  16   1   4      111.63      108.40     61.41 o 
  17   1   4        9.37        2.25     48.45 o 
  18   1   4       19.35       61.04     66.29 o 
  19   1   4       67.80       94.41     66.59 o 
  20   1   4       62.93      127.98     75.92 o 
  21   1   4       66.47       65.83     62.20 o 
  22   1   4       31.90      121.09     82.70 o 
  23   1   4       22.51       45.86     65.09 o 
   0   2   4      555.21      545.01     37.43 o 
   1   2   4       32.14        1.26     21.28 o 
   2   2   4      217.27      120.87     27.70 o 
   3   2   4      117.25      154.90     23.64 o 
   4   2   4      366.64      359.77     30.42 o 
   5   2   4      487.16      458.58     34.22 o 
   6   2   4     4938.31     5159.22     89.54 o 
   7   2   4     1505.11     1509.04     55.93 o 
   8   2   4     4669.50     4655.13    121.70 o 
   9   2   4     2918.07     3055.55     81.82 o 
  10   2   4     1054.58     1034.22     54.09 o 
  11   2   4      327.49      367.18     41.97 o 
  12   2   4       43.71       47.43     32.57 o 
  13   2   4      355.74      415.58     60.29 o 
  14   2   4        0.56       46.24     57.73 o 
  15   2   4      226.85      293.92     63.51 o 
  16   2   4      225.71      185.57     59.21 o 
  17   2   4       63.97      128.97     59.11 o 
  18   2   4      395.90      357.57     80.60 o 
  19   2   4      230.10      268.22     67.45 o 
  20   2   4      166.41      233.25     71.66 o 
  21   2   4       77.12      188.35     70.16 o 
  22   2   4       35.79       65.97     60.25 o 
   1   3   4      592.45      560.01     32.14 o 
   2   3   4     7731.34     7899.93    239.90 o 
   3   3   4     1345.82     1377.84     47.50 o 
   4   3   4      579.65      536.77     37.53 o 
   5   3   4      321.54      276.12     31.87 o 
   6   3   4      512.08      521.16     39.31 o 
   7   3   4     2052.97     2079.60     69.56 o 
   8   3   4      150.12      133.57     31.62 o 
   9   3   4      503.93      523.02     44.41 o 
  10   3   4      328.09      238.54     47.25 o 
  11   3   4       53.65       74.41     35.46 o 
  12   3   4      302.65      278.76     42.51 o 
  13   3   4     2365.36     2366.40    102.02 o 
  14   3   4      506.84      511.25     74.17 o 
  15   3   4       22.80       -4.05     46.15 o 
  16   3   4      301.61      315.87     70.52 o 
  17   3   4       70.21       60.22     53.17 o 
  18   3   4       51.55       -1.68     53.89 o 
  19   3   4       36.26       54.79     56.38 o 
  20   3   4        5.35       38.09     53.21 o 
  21   3   4       43.61       54.28     73.04 o 
   0   4   4      625.25      683.37     62.19 o 
   1   4   4      103.38       59.41     36.35 o 
   2   4   4      592.27      593.04     51.98 o 
   3   4   4      168.92      142.68     40.06 o 
   4   4   4      800.75      816.38     60.99 o 
   5   4   4       12.61       30.45     37.79 o 
   6   4   4       10.44      -19.39     36.81 o 
   7   4   4      160.14      134.60     40.23 o 
   8   4   4      137.11       98.35     39.07 o 
   9   4   4      723.05      704.11     67.13 o 
  10   4   4     2368.93     2389.84    103.47 o 
  11   4   4      881.00      813.78     69.57 o 
  12   4   4      125.58      108.80     42.50 o 
  13   4   4       31.02       -9.07     50.95 o 
  14   4   4       53.40      -62.52     68.20 o 
  15   4   4      101.20      165.47     83.95 o 
  16   4   4       24.31       27.35     69.09 o 
  17   4   4      142.79      203.49     90.12 o 
  18   4   4      170.98      161.21    101.84 o 
  19   4   4       54.21       15.00     61.81 o 
   1   5   4        5.84       54.24     54.13 o 
   2   5   4     1198.68     1412.23    127.36 o 
   3   5   4       23.81       -4.08     45.93 o 
   4   5   4      191.01      210.74     60.89 o 
   5   5   4      358.44      369.65     69.48 o 
   6   5   4      524.10      454.56     77.09 o 
   7   5   4      317.96      315.68     62.66 o 
   8   5   4      353.45      379.95     63.66 o 
   9   5   4      234.17      197.22     60.22 o 
  10   5   4      101.69      131.78     52.03 o 
  11   5   4       20.12       32.44     39.24 o 
  12   5   4       15.80       25.16     47.69 o 
  13   5   4        9.00       88.17     60.75 o 
  14   5   4       15.18       43.50     64.32 o 
  15   5   4        8.84      -45.77     59.92 o 
  16   5   4       27.84      -25.54     84.23 o 
  17   5   4       26.27       69.43     64.71 o 
   0   6   4      235.07      -24.50    127.11 o 
   1   6   4      245.19      331.63     93.42 o 
   2   6   4      114.80      109.90     79.48 o 
   3   6   4       25.32      -17.95     84.38 o 
   4   6   4      100.32       61.23     68.76 o 
   5   6   4       54.61       56.00     85.84 o 
   6   6   4       21.74       72.80     73.57 o 
   7   6   4        1.04       33.34     84.38 o 
   8   6   4        5.13      -37.71     74.70 o 
   9   6   4        6.40      278.81     99.54 o 
  10   6   4       65.61      -15.31    111.80 o 
  11   6   4       86.45      107.65     74.16 o 
  12   6   4       17.06      -28.33     80.40 o 
  13   6   4       36.73      117.92     94.95 o 
   1   7   4       60.41      101.14     94.75 o 
   2   7   4        6.81       60.94     90.30 o 
   3   7   4      112.17      143.23     77.61 o 
   4   7   4        9.42       88.33     81.32 o 
   5   7   4       15.97       23.74     96.48 o 
   6   7   4        0.57       39.88     69.32 o 
   7   7   4       11.44      203.43    103.37 o 
   2   0   5     8683.08     9479.63    197.56 o 
   4   0   5     6777.61     6837.89    197.56 o 
   6   0   5     2134.95     2128.70    130.17 o 
   8   0   5      199.39      180.71     67.38 o 
  10   0   5      509.10      450.24     91.89 o 
  12   0   5     1409.44     1370.64    159.27 o 
  14   0   5     1562.14     1744.31    183.77 o 
  16   0   5     1276.15     1315.51    177.65 o 
  18   0   5       81.75      113.33     96.48 o 
  20   0   5       62.95      182.24    128.64 o 
  22   0   5        2.18       18.38    113.33 o 
   0   1   5     3847.67     4242.98    111.42 o 
   1   1   5      495.10      506.31     33.77 o 
   2   1   5     1932.61     1802.00     49.06 o 
   3   1   5      406.02      334.90     26.66 o 
   4   1   5    12905.95    13510.35    356.06 o 
   5   1   5     7366.14     7559.85    184.47 o 
   6   1   5     5152.42     5329.73    127.29 o 
   7   1   5     1677.69     1574.10     49.68 o 
   8   1   5     1244.25     1220.97     54.94 o 
   9   1   5      367.70      405.97     35.20 o 
  10   1   5     1533.50     1548.94     58.58 o 
  11   1   5     2863.54     2974.06    107.43 o 
  12   1   5       83.63       41.55     42.00 o 
  13   1   5      212.06      175.17     53.66 o 
  14   1   5       82.62      133.73     60.63 o 
  15   1   5        2.82      -12.11     55.94 o 
  16   1   5       13.93       35.29     66.58 o 
  17   1   5      471.25      514.06    115.62 o 
  18   1   5       68.29       36.39     56.66 o 
  19   1   5      138.72       73.88     63.01 o 
  20   1   5       39.27       38.82     62.51 o 
  21   1   5       41.36       60.73     65.45 o 
  22   1   5       30.83        6.62     67.27 o 
  23   1   5       56.28       59.97     79.45 o 
   1   2   5     3443.72     3607.73     68.01 o 
   2   2   5     1915.72     1824.90     57.03 o 
   3   2   5     1188.24     1102.06     58.52 o 
   4   2   5     3134.39     3180.86     62.73 o 
   5   2   5      160.21      204.90     28.91 o 
   6   2   5     3917.55     3912.24     78.43 o 
   7   2   5      473.28      431.48     36.21 o 
   8   2   5      461.92      401.15     38.87 o 
   9   2   5     5198.91     5202.73    102.68 o 
  10   2   5     1422.63     1393.55     59.88 o 
  11   2   5     2059.17     2001.29     70.98 o 
  12   2   5      512.65      524.01     42.94 o 
  13   2   5      285.30      360.13     60.16 o 
  14   2   5        7.22       16.92     51.04 o 
  15   2   5      188.49      312.39     65.66 o 
  16   2   5      249.21      229.56     68.21 o 
  17   2   5      126.12      138.50     61.28 o 
  18   2   5      575.89      557.63     81.52 o 
  19   2   5      105.32       44.13     49.64 o 
  20   2   5       88.29       51.18     58.34 o 
  21   2   5       10.50       70.89     74.70 o 
  22   2   5        5.31       59.02     80.87 o 
   0   3   5     2656.43     2853.34     86.15 o 
   1   3   5      310.63      312.69     34.17 o 
   2   3   5      921.58      885.22     61.02 o 
   3   3   5      219.86      266.94     38.80 o 
   4   3   5      451.08      398.35     32.55 o 
   5   3   5       92.35       56.77     24.64 o 
   6   3   5      215.85      168.72     35.75 o 
   7   3   5     2105.37     2194.41     83.78 o 
   8   3   5      102.01       77.61     31.35 o 
   9   3   5     1921.66     1935.44     71.81 o 
  10   3   5       77.03       46.55     31.57 o 
  11   3   5      237.89      173.49     42.57 o 
  12   3   5     1279.58     1232.24     66.92 o 
  13   3   5     2532.54     2511.78    105.32 o 
  14   3   5      825.35      758.19     77.59 o 
  15   3   5      375.33      483.59     78.82 o 
  16   3   5      296.31      362.77     83.06 o 
  17   3   5       30.60       87.13     57.87 o 
  18   3   5        6.82       16.05     60.83 o 
  19   3   5       39.61       80.67     77.96 o 
  20   3   5       16.58       49.80     80.58 o 
  21   3   5        7.35       27.87     66.26 o 
   1   4   5      723.22      619.50     52.09 o 
   2   4   5      533.06      432.97     47.01 o 
   3   4   5      430.43      439.74     48.85 o 
   4   4   5     1360.63     1466.47     74.56 o 
   5   4   5      356.23      370.27     50.68 o 
   6   4   5       78.31       51.02     36.93 o 
   7   4   5        9.49       -5.42     36.36 o 
   8   4   5      299.57      270.16     46.76 o 
   9   4   5      648.20      646.25     61.69 o 
  10   4   5     1807.90     1933.14     96.59 o 
  11   4   5       81.77       51.81     40.34 o 
  12   4   5      108.84       86.39     39.70 o 
  13   4   5       39.82       41.66     52.00 o 
  14   4   5       44.16       30.51     87.29 o 
  15   4   5       43.76      112.65     68.44 o 
  16   4   5       53.57       96.58     81.62 o 
  17   4   5        8.90       17.50     67.99 o 
  18   4   5       51.30       79.39     83.46 o 
  19   4   5       30.48       56.73     77.77 o 
   0   5   5      122.50      162.60     70.21 o 
   1   5   5      105.36      160.23     56.23 o 
   2   5   5       71.55      144.31     63.87 o 
   3   5   5       22.94        9.75     46.39 o 
   4   5   5      357.71      398.85     68.00 o 
   5   5   5      216.67      212.51     61.78 o 
   6   5   5      207.71      209.39     58.60 o 
   7   5   5       23.85       29.78     54.83 o 
   8   5   5      318.96      397.14     71.44 o 
   9   5   5      165.31      154.08     58.92 o 
  10   5   5      220.28      208.76     60.34 o 
  11   5   5       24.13       43.04     57.12 o 
  12   5   5      112.77      136.54     52.66 o 
  13   5   5        7.07       36.35     51.72 o 
  14   5   5       18.40      -26.22     94.95 o 
  15   5   5        5.41       72.36     80.63 o 
  16   5   5        5.42       63.70     69.13 o 
  17   5   5       32.40       55.57     87.05 o 
   1   6   5      166.89      296.12    101.04 o 
   2   6   5      311.89      325.41     96.00 o 
   3   6   5       37.91       94.63     91.74 o 
   4   6   5       56.60       35.90     66.03 o 
   5   6   5      218.76      251.13     99.08 o 
   6   6   5      129.09      246.58     79.63 o 
   7   6   5       26.54        5.49     66.29 o 
   8   6   5        7.09       15.27     67.60 o 
   9   6   5       41.61      139.81     80.07 o 
  10   6   5       55.07       52.07    114.86 o 
  11   6   5        9.51      120.73     89.10 o 
  12   6   5       37.21       66.07     73.51 o 
  13   6   5        6.24      150.08    122.52 o 
   0   7   5        1.26       32.16     94.95 o 
   1   7   5       35.53      -24.30     62.09 o 
   2   7   5        7.33       88.55     81.65 o 
   3   7   5       39.62       23.11     85.04 o 
   4   7   5       23.30       60.04     68.20 o 
   5   7   5       20.17       77.19     75.74 o 
   6   7   5        0.19       37.49     71.09 o 
   7   7   5        6.36      -10.94     69.83 o 
   0   0   6   270039.31   242500.75   1739.72 o 
   2   0   6     8853.54     8713.90    205.21 o 
   4   0   6      347.50      385.92     64.32 o 
   6   0   6     4244.97     3793.38    169.99 o 
   8   0   6      584.32      794.82     99.54 o 
  10   0   6      465.94      451.78    104.14 o 
  12   0   6      155.08      369.08    111.80 o 
  14   0   6      556.03      592.67    139.36 o 
  16   0   6       93.33       47.47     84.23 o 
  18   0   6       74.59       36.75     82.70 o 
  20   0   6       94.24       55.13    117.92 o 
  22   0   6        0.67       42.88     84.23 o 
   1   1   6        8.57       30.60     29.59 o 
   2   1   6       16.95        0.96     27.63 o 
   3   1   6     2280.49     2106.27     64.55 o 
   4   1   6     3847.42     3988.96     76.22 o 
   5   1   6      707.76      646.77     33.76 o 
   6   1   6      156.27      107.79     26.81 o 
   7   1   6       79.45       29.35     23.64 o 
   8   1   6      522.69      524.47     38.26 o 
   9   1   6     1567.68     1601.60     57.45 o 
  10   1   6      280.31      352.66     55.26 o 
  11   1   6     1964.14     1979.93     64.04 o 
  12   1   6      264.68      240.99     55.43 o 
  13   1   6      376.12      399.60     57.85 o 
  14   1   6      525.68      466.26     82.84 o 
  15   1   6       26.02        6.62     56.94 o 
  16   1   6      396.04      449.53     96.31 o 
  17   1   6      265.55      233.94     80.16 o 
  18   1   6      404.67      542.44    192.20 o 
  19   1   6      110.13       94.48     71.60 o 
  20   1   6      200.97      210.03     79.32 o 
  21   1   6       12.51       -9.73     64.31 o 
  22   1   6      172.11      236.88     79.78 o 
  23   1   6      201.02      236.19     81.26 o 
   0   2   6     4606.39     4787.18    163.10 o 
   1   2   6     7658.76     7262.63     94.51 o 
   2   2   6     3582.18     3489.86    207.64 o 
   3   2   6     5260.35     5250.90     98.43 o 
   4   2   6      814.06      753.01     35.45 o 
   5   2   6     7803.17     7910.19    105.32 o 
   6   2   6     1081.48     1164.55     49.09 o 
   7   2   6     2117.89     2060.51     74.81 o 
   8   2   6     2011.17     2014.35     66.12 o 
   9   2   6     1009.64     1022.44     53.01 o 
  10   2   6       75.88       82.13     31.27 o 
  11   2   6      231.29      200.26     34.65 o 
  12   2   6      100.74      129.32     50.63 o 
  13   2   6      159.90      194.76     54.59 o 
  14   2   6      105.68      110.50     57.00 o 
  15   2   6      175.60      128.34     54.79 o 
  16   2   6       91.08      109.00     54.13 o 
  17   2   6      127.33      160.90     55.75 o 
  18   2   6       97.89      114.40     53.93 o 
  19   2   6      206.05      219.82     81.50 o 
  20   2   6      228.19      333.92     95.28 o 
  21   2   6       11.88       13.47     79.11 o 
  22   2   6       64.71       86.07     82.84 o 
   1   3   6       84.40       85.68     27.63 o 
   2   3   6      221.68      209.89     34.28 o 
   3   3   6       57.31       60.43     34.34 o 
   4   3   6      155.28      147.33     25.72 o 
   5   3   6       93.49       61.62     23.35 o 
   6   3   6       39.08       53.71     25.53 o 
   7   3   6      416.52      402.63     39.04 o 
   8   3   6      501.94      410.30     39.91 o 
   9   3   6      215.00      346.25     73.09 o 
  10   3   6       30.52        9.56     33.63 o 
  11   3   6     1083.24     1086.70     61.39 o 
  12   3   6      793.48      811.64     56.41 o 
  13   3   6     3682.16     3717.64    126.98 o 
  14   3   6     2322.58     2184.32    108.75 o 
  15   3   6     1133.53     1128.11     95.41 o 
  16   3   6      266.64      375.66     84.21 o 
  17   3   6      121.53      185.59     58.32 o 
  18   3   6       70.96      125.04     79.35 o 
  19   3   6       93.60      105.77     76.16 o 
  20   3   6        0.95       -9.53     61.26 o 
  21   3   6        2.54      -12.59     68.67 o 
   0   4   6      689.97      655.96     56.22 o 
   1   4   6      956.11     1042.96     64.56 o 
   2   4   6     1286.95     1334.24     68.87 o 
   3   4   6      787.05      918.57     63.55 o 
   4   4   6     2719.14     2997.89    125.36 o 
   5   4   6      210.92      179.21     40.61 o 
   6   4   6      586.05      701.22     63.72 o 
   7   4   6      321.99      374.20     47.67 o 
   8   4   6      258.18      296.24     51.55 o 
   9   4   6      308.57      287.31     52.80 o 
  10   4   6      278.56      298.56     54.35 o 
  11   4   6      189.85      133.32     44.45 o 
  12   4   6       15.58       80.31     44.78 o 
  13   4   6      521.87      512.24     72.62 o 
  14   4   6       80.17       78.45     52.13 o 
  15   4   6      276.89      226.25     86.32 o 
  16   4   6      105.72      158.48     77.88 o 
  17   4   6       42.73      -21.44    110.26 o 
  18   4   6      199.28      176.12    113.33 o 
  19   4   6      101.83      137.61    121.75 o 
   1   5   6       37.59        2.51     60.05 o 
   2   5   6       44.83       62.21     61.97 o 
   3   5   6       38.95       48.83     57.18 o 
   4   5   6      254.52      181.16     63.45 o 
   5   5   6      269.56      331.21     64.82 o 
   6   5   6      479.70      537.43     78.99 o 
   7   5   6      177.02      126.78     52.31 o 
   8   5   6      497.15      378.92     71.00 o 
   9   5   6       65.28       83.83     60.63 o 
  10   5   6      107.59      115.07     52.37 o 
  11   5   6        3.77       37.80     51.85 o 
  12   5   6        0.98       -3.18     45.18 o 
  13   5   6        8.95       53.62     72.01 o 
  14   5   6       16.44       93.42    116.39 o 
  15   5   6        4.26      246.56    137.83 o 
  16   5   6        3.31      -10.05     60.06 o 
  17   5   6       25.61      -30.28     76.07 o 
   0   6   6     1601.78     2231.31    257.28 o 
   1   6   6     1068.88     1271.29    148.25 o 
   2   6   6      459.42      402.69    100.08 o 
   3   6   6      108.97       79.58     76.71 o 
   4   6   6      237.95      330.37     94.57 o 
   5   6   6      529.19      460.24    101.17 o 
   6   6   6       34.23       55.48     64.95 o 
   7   6   6       32.54       59.30     75.27 o 
   8   6   6      110.90      173.88     92.47 o 
   9   6   6      109.27      141.67     75.40 o 
  10   6   6        6.66       10.06     69.83 o 
  11   6   6       22.32      164.07    150.08 o 
  12   6   6        2.67       53.07     70.26 o 
  13   6   6        6.85       33.69     98.01 o 
   1   7   6        4.15       51.36     70.16 o 
   2   7   6        0.06       20.48     68.76 o 
   3   7   6       14.42       58.86     76.16 o 
   4   7   6       23.92       89.96     78.73 o 
   5   7   6       15.23       44.95     69.32 o 
   6   7   6        0.96       22.06     68.60 o 
   7   7   6        2.33       95.25     76.07 o 
   2   0   7    10064.76    10965.12    254.22 o 
   4   0   7     5158.83     5762.82    196.02 o 
   6   0   7     5636.11     5477.97    209.81 o 
   8   0   7     9311.39     9524.04    301.69 o 
  10   0   7      230.35      200.62     71.98 o 
  12   0   7     1845.90     1545.22    168.46 o 
  14   0   7     1404.09     1595.76    177.65 o 
  16   0   7      207.02      313.95    128.64 o 
  18   0   7      145.00       27.57     93.42 o 
  20   0   7      110.27      134.77    124.05 o 
  22   0   7       50.44       41.35     90.36 o 
   0   1   7      898.43      761.26     62.09 o 
   1   1   7       29.38        7.21     29.74 o 
   2   1   7      305.30      234.25     30.93 o 
   3   1   7      391.31      373.71     32.93 o 
   4   1   7     1617.14     1642.22     54.53 o 
   5   1   7     2172.83     2257.60     75.97 o 
   6   1   7     1122.06     1139.58     54.58 o 
   7   1   7     2532.38     2596.50     77.77 o 
   8   1   7     2070.79     2196.55     72.93 o 
   9   1   7     1352.22     1522.28     62.71 o 
  10   1   7      548.05      551.19     43.35 o 
  11   1   7      162.08      100.67     29.57 o 
  12   1   7       10.58        8.02     50.59 o 
  13   1   7        2.63       -5.38     51.47 o 
  14   1   7      390.51      339.29     71.96 o 
  15   1   7      497.82      527.73     91.38 o 
  16   1   7      378.63      401.80     82.28 o 
  17   1   7      151.60      233.66     90.36 o 
  18   1   7      145.29      154.16     74.47 o 
  19   1   7       33.78       67.75     70.45 o 
  20   1   7      111.12      144.99     75.80 o 
  21   1   7       61.30       20.40     59.58 o 
  22   1   7      183.53      173.52     93.05 o 
  23   1   7       37.95      141.99     87.69 o 
   1   2   7     2745.16     2504.86     90.19 o 
   2   2   7     1897.71     1721.82     58.09 o 
   3   2   7     2888.48     2623.41     98.36 o 
   4   2   7     6771.40     6484.32    181.34 o 
   5   2   7     1115.52     1157.76     46.05 o 
   6   2   7     6713.66     6912.82    156.66 o 
   7   2   7        6.99       16.24     24.40 o 
   8   2   7    10384.40    10808.15    236.38 o 
   9   2   7     4569.25     4504.25     97.81 o 
  10   2   7     2313.79     2251.17     73.68 o 
  11   2   7      749.99      638.07     46.27 o 
  12   2   7      176.18      186.57     53.28 o 
  13   2   7       56.44       63.67     55.33 o 
  14   2   7       28.32        6.49     55.09 o 
  15   2   7      142.51      134.05     55.49 o 
  16   2   7       16.32       23.14     54.88 o 
  17   2   7       17.23       26.36     54.88 o 
  18   2   7       95.11       90.46     81.97 o 
  19   2   7      151.50       69.00     82.04 o 
  20   2   7       25.86      145.15     98.78 o 
  21   2   7        1.61       23.26     71.69 o 
  22   2   7        1.50       53.16     83.19 o 
   0   3   7     2219.19     2537.95     84.55 o 
   1   3   7      110.88      122.01     40.23 o 
   2   3   7       23.80       30.39     32.51 o 
   3   3   7      125.68      132.16     31.14 o 
   4   3   7       82.70      139.61     35.04 o 
   5   3   7      215.90      217.55     27.25 o 
   6   3   7       73.43       48.74     25.62 o 
   7   3   7      381.39      359.29     37.69 o 
   8   3   7      152.58      118.03     32.67 o 
   9   3   7      747.54      788.70     50.48 o 
  10   3   7      198.71      216.31     39.20 o 
  11   3   7      515.04      418.50     43.74 o 
  12   3   7       88.61       85.47     38.65 o 
  13   3   7      102.96      179.49     48.39 o 
  14   3   7     1384.49     1379.24     87.56 o 
  15   3   7      326.06      302.68     64.41 o 
  16   3   7      221.30      198.45     62.53 o 
  17   3   7       43.62        1.08     70.77 o 
  18   3   7       29.56        3.84     68.67 o 
  19   3   7       69.49      129.17     84.44 o 
  20   3   7       31.80       41.49     66.09 o 
  21   3   7       31.38      271.07    148.55 o 
   1   4   7      604.83      565.21     57.23 o 
   2   4   7     1004.22      817.57     66.31 o 
   3   4   7     1051.47      993.98     62.79 o 
   4   4   7      561.41      520.33     49.54 o 
   5   4   7      104.21      107.45     40.49 o 
   6   4   7      808.42      886.17     68.24 o 
   7   4   7      137.39      130.71     40.86 o 
   8   4   7      352.79      384.34     55.58 o 
   9   4   7      638.19      625.64     64.63 o 
  10   4   7      822.41      800.30     68.97 o 
  11   4   7      533.05      430.90     57.42 o 
  12   4   7       40.19       74.12     42.28 o 
  13   4   7      100.67       99.08     59.76 o 
  14   4   7       23.35       52.51     51.44 o 
  15   4   7        0.53       95.85     91.89 o 
  16   4   7       69.16       -8.54     77.38 o 
  17   4   7      239.74      289.44    142.42 o 
  18   4   7       26.42      -45.06     65.39 o 
  19   4   7       52.08       81.31     67.81 o 
   0   5   7       82.07      170.84     80.40 o 
   1   5   7       71.05       58.10     55.39 o 
   2   5   7        8.12       25.44     51.27 o 
   3   5   7       56.71       57.69     61.24 o 
   4   5   7      196.51      202.62     56.06 o 
   5   5   7      713.91      867.14     91.23 o 
   6   5   7      624.07      670.47    135.29 o 
   7   5   7      388.01      441.94     71.97 o 
   8   5   7       65.01       79.39     46.12 o 
   9   5   7       81.60       59.64     50.02 o 
  10   5   7        7.87       23.32     53.84 o 
  11   5   7       26.24       -6.13     49.03 o 
  12   5   7       95.47       67.71     59.15 o 
  13   5   7       62.68      206.59     86.08 o 
  14   5   7       64.22       57.61     70.16 o 
  15   5   7        8.04       -6.13     81.17 o 
  16   5   7       37.76       33.69     93.42 o 
   1   6   7      312.59      489.21    105.58 o 
   2   6   7       31.83       75.98     94.75 o 
   3   6   7      271.13      327.98    124.05 o 
   4   6   7      173.58      365.18     94.12 o 
   5   6   7       71.56       68.14     76.85 o 
   6   6   7       48.35       94.75     67.16 o 
   7   6   7       39.60       35.46    113.33 o 
   8   6   7       70.65       66.32     84.38 o 
   9   6   7       33.40      149.60     87.13 o 
  10   6   7        1.59       16.01     83.19 o 
  11   6   7       19.88      131.86     87.63 o 
  12   6   7        3.57       99.54     94.95 o 
  13   6   7        4.44      197.56    147.02 o 
   0   7   7       60.69      192.96    137.83 o 
   1   7   7       45.29      182.77     97.78 o 
   2   7   7       14.89       58.28     92.96 o 
   3   7   7        6.74      -10.07     73.09 o 
   4   7   7        3.77      -43.70     70.27 o 
   5   7   7        1.22      -26.95     68.24 o 
   6   7   7       16.21       85.01     83.67 o 
   0   0   8     1093.96     1595.76    104.14 o 
   2   0   8     2157.02     2487.06    131.70 o 
   4   0   8      147.74      150.08     56.66 o 
   6   0   8     4855.74     5118.08    205.21 o 
   8   0   8     9067.42     9868.61    321.60 o 
  10   0   8       36.06       44.41     75.04 o 
  12   0   8      209.93      177.65     96.48 o 
  14   0   8     1102.24     1185.34    156.21 o 
  16   0   8      665.20      447.18    120.98 o 
  18   0   8       76.78       45.94    110.26 o 
  20   0   8      115.56       73.51     87.29 o 
  22   0   8       17.02       50.54    114.86 o 
   1   1   8      909.64      844.83     39.14 o 
   2   1   8     1986.81     1969.84     87.64 o 
   3   1   8     4812.11     4979.86     90.10 o 
   4   1   8     1584.02     1492.72     53.85 o 
   5   1   8      270.66      233.54     34.74 o 
   6   1   8      506.59      419.85     39.43 o 
   7   1   8     2743.93     2767.23     83.06 o 
   8   1   8     2215.07     2311.55     77.17 o 
   9   1   8     3695.28     3860.96     96.94 o 
  10   1   8     1069.35     1049.95     56.09 o 
  11   1   8     1711.47     1834.75    120.76 o 
  12   1   8     1747.34     1969.06    127.11 o 
  13   1   8       14.75       28.06     79.63 o 
  14   1   8      174.52      192.07     75.81 o 
  15   1   8      309.39      313.30     74.33 o 
  16   1   8      440.79      416.97     90.30 o 
  17   1   8        5.87       60.06     59.51 o 
  18   1   8       66.69       -5.07     64.43 o 
  19   1   8       59.00       73.40     62.70 o 
  20   1   8       29.97       71.33     72.50 o 
  21   1   8       27.72       30.15     66.59 o 
  22   1   8        1.10       99.28     86.31 o 
   0   2   8      407.14      307.24     57.75 o 
   1   2   8      317.69      213.61     35.96 o 
   2   2   8      154.67      129.98     41.85 o 
   3   2   8      159.38      145.58     30.88 o 
   4   2   8      343.95      308.18     28.64 o 
   5   2   8     3397.12     3486.07     73.57 o 
   6   2   8     1143.67     1258.70     64.77 o 
   7   2   8     1325.08     1423.09     56.19 o 
   8   2   8     5541.13     5708.96    127.24 o 
   9   2   8     2126.89     2149.82     70.62 o 
  10   2   8     2031.01     2075.12     89.59 o 
  11   2   8     1169.16     1279.94     70.51 o 
  12   2   8       54.43       48.10     42.07 o 
  13   2   8      590.15      685.26     74.35 o 
  14   2   8       37.15       29.39     51.50 o 
  15   2   8      358.97      480.79     75.71 o 
  16   2   8      232.76      124.51     78.70 o 
  17   2   8      209.09      298.59     83.90 o 
  18   2   8        6.18       39.65     61.12 o 
  19   2   8      113.71      167.35     96.48 o 
  20   2   8       81.23       78.49     83.05 o 
  21   2   8       14.17       88.68     83.04 o 
  22   2   8       15.11       -4.84     99.54 o 
   1   3   8      327.17      337.52     32.55 o 
   2   3   8      642.51      639.70     44.43 o 
   3   3   8      170.76      240.46     35.97 o 
   4   3   8      119.76      120.43     32.20 o 
   5   3   8      767.01      771.45     40.02 o 
   6   3   8       59.01       48.30     24.69 o 
   7   3   8      842.64      885.34     47.81 o 
   8   3   8      342.52      361.43     37.46 o 
   9   3   8      773.69      868.66     62.27 o 
  10   3   8      226.16      205.95     38.98 o 
  11   3   8       75.06       76.36     33.00 o 
  12   3   8      526.65      583.51     59.97 o 
  13   3   8      329.13      412.31     57.72 o 
  14   3   8      307.77      254.07     64.10 o 
  15   3   8        6.60      -46.94     52.53 o 
  16   3   8        5.22      -49.96     65.63 o 
  17   3   8       54.56        2.91     80.58 o 
  18   3   8       34.50       57.30     64.30 o 
  19   3   8       52.86       88.46     67.30 o 
  20   3   8       12.18       59.73     99.54 o 
  21   3   8       15.09      -21.44     90.36 o 
   0   4   8      541.05      557.27     84.44 o 
   1   4   8      370.85      384.54     51.52 o 
   2   4   8       19.99       55.93     45.43 o 
   3   4   8       34.92       24.38     44.70 o 
   4   4   8      716.98      653.35     55.24 o 
   5   4   8      251.98      210.33     40.62 o 
   6   4   8      736.93      898.47     64.98 o 
   7   4   8       86.40       24.87     37.30 o 
   8   4   8      357.93      408.62     53.60 o 
   9   4   8      600.08      601.52     62.68 o 
  10   4   8      282.57      217.43     51.41 o 
  11   4   8      132.95      140.45     58.36 o 
  12   4   8      547.01      430.15     74.25 o 
  13   4   8      599.16      684.31     83.27 o 
  14   4   8       52.81       84.20     56.56 o 
  15   4   8       39.07       68.15     76.57 o 
  16   4   8       63.02      109.88     74.67 o 
  17   4   8      228.01      132.95     72.46 o 
  18   4   8       52.00      -47.19     78.66 o 
  19   4   8       39.47       88.02     76.20 o 
   1   5   8        2.29      -64.30     51.49 o 
   2   5   8      206.96      203.17     59.89 o 
   3   5   8      131.53      156.08     62.37 o 
   4   5   8      430.96      408.72     73.42 o 
   5   5   8     1726.87     1918.90    186.98 o 
   6   5   8     1771.59     1742.50    116.09 o 
   7   5   8      473.40      497.68     73.43 o 
   8   5   8       89.60      102.50     54.57 o 
   9   5   8       78.58        1.80     53.27 o 
  10   5   8      159.42      120.16     63.73 o 
  11   5   8       16.95       10.03     46.13 o 
  12   5   8       56.15      141.74     79.54 o 
  13   5   8        8.03       25.18     81.93 o 
  14   5   8       55.32       71.98     80.13 o 
  15   5   8        1.28      147.02    101.08 o 
  16   5   8       53.18       93.42     99.54 o 
   0   6   8      110.25      160.80    113.33 o 
   1   6   8       60.42       21.83     73.03 o 
   2   6   8       14.59      -15.77     87.69 o 
   3   6   8      152.79      217.15     89.02 o 
   4   6   8       98.67       98.86     76.90 o 
   5   6   8       32.99       24.62     78.01 o 
   6   6   8      174.29      348.91    131.70 o 
   7   6   8        1.58       20.97     67.27 o 
   8   6   8      188.12      410.87     95.49 o 
   9   6   8       24.95       67.38     90.36 o 
  10   6   8       32.10       69.09     72.85 o 
  11   6   8      166.21      174.29    103.37 o 
  12   6   8       20.17       10.72    117.92 o 
  13   6   8        0.94       -4.59    113.33 o 
   1   7   8       54.11       54.03     69.54 o 
   2   7   8       81.64       85.96     80.39 o 
   3   7   8       88.47      127.09     76.06 o 
   4   7   8       72.65      139.29     83.01 o 
   5   7   8        1.00      -17.19     69.13 o 
   6   7   8        3.31       73.72     93.91 o 
   2   0   9      249.79      165.40     75.04 o 
   4   0   9     2954.94     2718.31    151.61 o 
   6   0   9      940.71     1001.56    104.14 o 
   8   0   9      198.86      220.53     68.91 o 
  10   0   9     3015.27     3235.94    214.40 o 
  12   0   9     1933.71     1983.22    189.90 o 
  14   0   9     4473.79     4614.23    287.91 o 
  16   0   9      938.87      695.27    139.36 o 
  18   0   9      116.47      266.47    125.58 o 
  20   0   9       43.24      -18.38     75.04 o 
  22   0   9       36.43       41.35     87.29 o 
   0   1   9    31921.53    31319.97    604.15 o 
   1   1   9      878.01      997.88     43.27 o 
   2   1   9    17775.47    17879.29    270.12 o 
   3   1   9     5078.27     5376.08    102.36 o 
   4   1   9     2523.29     2530.36     79.60 o 
   5   1   9      118.55       65.28     30.30 o 
   6   1   9     1090.05     1000.72     55.02 o 
   7   1   9     1534.86     1666.38     70.47 o 
   8   1   9      949.61      957.50     57.10 o 
   9   1   9     3053.73     3094.62    121.54 o 
  10   1   9     1142.85     1219.20     61.51 o 
  11   1   9      545.86      562.55     78.01 o 
  12   1   9      325.42      352.25    148.55 o 
  13   1   9      289.05      292.24     71.09 o 
  14   1   9       66.91      149.91    137.06 o 
  15   1   9      130.78      125.90     62.20 o 
  16   1   9      101.70      144.03     66.90 o 
  17   1   9      172.53      136.03     72.83 o 
  18   1   9      100.30      148.21     76.53 o 
  19   1   9        3.46       13.83     68.71 o 
  20   1   9      170.96      134.44     71.71 o 
  21   1   9      103.65       95.32     87.13 o 
  22   1   9       27.46       45.40     72.12 o 
   1   2   9      226.15      243.78     40.63 o 
   2   2   9       27.68       47.97     37.64 o 
   3   2   9      208.73      123.37     37.96 o 
   4   2   9     2322.42     2423.92     68.87 o 
   5   2   9      733.59      737.79     39.98 o 
   6   2   9     1803.46     2041.00     78.67 o 
   7   2   9      868.33      939.39     47.54 o 
   8   2   9      242.34      227.24     32.61 o 
   9   2   9      120.22      138.96     30.98 o 
  10   2   9      559.66      522.89     44.35 o 
  11   2   9       53.71       64.98     34.83 o 
  12   2   9      103.51       71.87     49.07 o 
  13   2   9       50.32        8.28     57.43 o 
  14   2   9      167.23      162.33     69.69 o 
  15   2   9      198.97      232.73     90.36 o 
  16   2   9       89.57       68.71     60.88 o 
  17   2   9      253.74      303.16     85.00 o 
  18   2   9      225.90      224.53     80.54 o 
  19   2   9      197.84      234.26     78.66 o 
  20   2   9      135.43      117.71     76.07 o 
  21   2   9       90.71      106.68     77.28 o 
  22   2   9       10.37      117.73     82.84 o 
   0   3   9     6434.48     6500.24    207.84 o 
   1   3   9     2775.85     2852.48     66.77 o 
   2   3   9     2275.73     2303.90     70.97 o 
   3   3   9     2245.54     2154.58     74.69 o 
   4   3   9      242.92      215.65     37.34 o 
   5   3   9     2519.58     2722.46    101.95 o 
   6   3   9       69.26       63.79     26.18 o 
   7   3   9      463.01      538.33     42.08 o 
   8   3   9       68.33       54.64     29.22 o 
   9   3   9      153.04      138.42     35.27 o 
  10   3   9      264.60      293.79     40.12 o 
  11   3   9       83.22      101.38     35.97 o 
  12   3   9        6.82       37.06     46.66 o 
  13   3   9     1849.74     1794.51    112.94 o 
  14   3   9      622.28      519.80    102.19 o 
  15   3   9      139.33      102.57    131.70 o 
  16   3   9       52.74      -63.54     71.28 o 
  17   3   9       58.37      102.48     74.97 o 
  18   3   9      174.82      192.96    114.86 o 
  19   3   9       58.12      134.77    131.70 o 
  20   3   9        3.32      -24.50    117.92 o 
   1   4   9       42.72       51.62     37.32 o 
   2   4   9      212.35      248.27     59.32 o 
   3   4   9      189.18      177.26     56.65 o 
   4   4   9      182.11      149.97     49.63 o 
   5   4   9       27.15       20.14     42.52 o 
   6   4   9      106.26       94.52     45.86 o 
   7   4   9      163.13      153.67     44.76 o 
   8   4   9       88.21       74.33     45.05 o 
   9   4   9       98.09       31.32     45.73 o 
  10   4   9      122.88      119.86     43.73 o 
  11   4   9      342.53      247.91     63.44 o 
  12   4   9       17.17       23.70     56.42 o 
  13   4   9      184.80      112.31     62.09 o 
  14   4   9      389.30      407.72     72.83 o 
  15   4   9      276.33      206.59     81.62 o 
  16   4   9      203.76      207.14     93.10 o 
  17   4   9       56.45       52.31     70.04 o 
  18   4   9      308.66      293.82     92.03 o 
  19   4   9       91.21       85.87    110.26 o 
   0   5   9     1168.27     1201.37    131.41 o 
   1   5   9      597.22      637.16     84.29 o 
   2   5   9     1025.44     1205.06    103.87 o 
   3   5   9      423.86      441.50     76.99 o 
   4   5   9      516.18      529.69     79.53 o 
   5   5   9      519.33      528.51     77.37 o 
   6   5   9      972.64     1061.34     96.87 o 
   7   5   9       57.99      124.31     59.59 o 
   8   5   9       14.54       10.38     58.92 o 
   9   5   9      167.69      146.22     58.35 o 
  10   5   9       14.75        0.48     53.13 o 
  11   5   9       59.94       82.60     57.47 o 
  12   5   9       76.66       70.45     82.70 o 
  13   5   9       67.48      112.59     79.03 o 
  14   5   9       21.37       59.05     81.71 o 
  15   5   9       22.94      134.77    128.64 o 
  16   5   9        9.89       19.91    122.52 o 
   1   6   9       73.95      152.61     74.51 o 
   2   6   9      193.47      217.11     94.19 o 
   3   6   9      127.00      172.11     90.70 o 
   4   6   9       11.09       39.46     64.26 o 
   5   6   9       21.81      132.02     93.05 o 
   6   6   9       74.45      132.27     71.71 o 
   7   6   9       88.64      120.68     74.67 o 
   8   6   9       19.50      138.86    127.11 o 
   9   6   9       25.71       36.75    120.98 o 
  10   6   9       26.44      113.16     87.65 o 
  11   6   9       50.13       31.74     60.06 o 
  12   6   9       33.74      189.96    161.57 o 
   0   7   9       59.93       61.26     98.01 o 
   1   7   9      139.76      182.58     87.10 o 
   2   7   9      129.46      200.64     81.95 o 
   3   7   9      232.25      270.73    162.33 o 
   4   7   9      155.22      264.30     88.78 o 
   5   7   9      149.95      266.94    103.13 o 
   0   0  10     1467.43     1534.50    125.58 o 
   2   0  10      456.21      451.78     70.45 o 
   4   0  10     1461.37     1598.83    120.98 o 
   6   0  10     2393.65     2413.55    159.27 o 
   8   0  10      262.27      238.90     82.70 o 
  10   0  10     1190.39     1231.28    137.83 o 
  12   0  10     1478.62     1761.16    176.12 o 
  14   0  10      572.92      646.27    131.70 o 
  16   0  10       39.47       50.54    113.33 o 
  18   0  10      126.49       96.48    114.86 o 
  20   0  10      136.05      387.45    131.70 o 
  22   0  10       39.47      102.61     99.54 o 
   1   1  10     1263.70     1198.43     48.45 o 
   2   1  10     4753.41     4413.41    122.96 o 
   3   1  10     2045.82     2160.94     77.01 o 
   4   1  10     3046.08     3035.91     89.34 o 
   5   1  10      140.62      149.87     35.35 o 
   6   1  10     1233.48     1353.87     68.13 o 
   7   1  10     1769.22     1816.74     76.19 o 
   8   1  10     1255.65     1528.03     85.63 o 
   9   1  10     2855.55     2990.84     99.97 o 
  10   1  10      170.67      151.80     56.28 o 
  11   1  10      969.77     1020.16    130.17 o 
  12   1  10     1326.11     1372.54    112.62 o 
  13   1  10       30.67       29.42     48.55 o 
  14   1  10      489.08      477.87     87.17 o 
  15   1  10        0.98       23.61     70.16 o 
  16   1  10       50.35       80.21     69.08 o 
  17   1  10       24.05       94.11     68.71 o 
  18   1  10      101.96      107.63     71.09 o 
  19   1  10        0.77       36.87     69.77 o 
  20   1  10       17.52        8.40     59.13 o 
  21   1  10       34.65       29.16     67.81 o 
  22   1  10       22.50       75.26     73.51 o 
   0   2  10      293.46      315.72     70.45 o 
   1   2  10      349.95      294.52     42.02 o 
   2   2  10      780.46      772.52     59.75 o 
   3   2  10      360.83      388.75     47.90 o 
   4   2  10     1789.35     1884.83     64.05 o 
   5   2  10     5193.42     5403.27    156.60 o 
   6   2  10      539.94      561.64     43.50 o 
   7   2  10     2248.42     2254.65     90.07 o 
   8   2  10      786.94      884.21     55.47 o 
   9   2  10      825.58      921.07     72.97 o 
  10   2  10     1015.66      948.88     67.27 o 
  11   2  10      621.41      607.96    223.07 o 
  12   2  10      176.59      204.57     73.51 o 
  13   2  10       27.55       -3.06     54.01 o 
  14   2  10      194.90      214.06     73.54 o 
  15   2  10      319.67      375.74     85.47 o 
  16   2  10        2.60      156.79     80.44 o 
  17   2  10        7.50       46.30     67.11 o 
  18   2  10      210.10      202.12     79.59 o 
  19   2  10       60.75      119.51     83.30 o 
  20   2  10        5.83       10.41     63.16 o 
  21   2  10       21.30       91.59     81.29 o 
   1   3  10     1756.92     1783.98     86.47 o 
   2   3  10      823.40      822.83     72.84 o 
   3   3  10     2954.62     2932.35     85.61 o 
   4   3  10       51.69       54.90     30.65 o 
   5   3  10      218.28      160.93     33.90 o 
   6   3  10      181.53      126.60     25.40 o 
   7   3  10     3497.93     2672.39    531.10 o 
   8   3  10      463.25      334.13     55.51 o 
   9   3  10     1411.97     1441.89     77.02 o 
  10   3  10      347.54      342.25     63.66 o 
  11   3  10       78.33      115.51     42.99 o 
  12   3  10      512.04      494.05     69.11 o 
  13   3  10      282.44      270.49     66.05 o 
  14   3  10       20.10       32.26     64.87 o 
  15   3  10       30.20       20.23     64.30 o 
  16   3  10       26.64      -10.72    107.20 o 
  17   3  10       39.12      124.05    102.61 o 
  18   3  10      112.45      125.58    104.14 o 
  19   3  10       27.97       18.38     90.36 o 
  20   3  10        8.43       41.35     94.95 o 
   0   4  10       43.29       20.30     57.69 o 
   1   4  10      243.76      277.96     47.98 o 
   2   4  10       80.55       60.17     53.36 o 
   3   4  10        1.14      -24.56     46.88 o 
   4   4  10      104.65      104.57     53.33 o 
   5   4  10      146.70       79.85     52.85 o 
   6   4  10      347.18      378.13     71.44 o 
   7   4  10      310.61      194.87     52.83 o 
   8   4  10      141.34       94.30     41.25 o 
   9   4  10      664.19      652.90     67.11 o 
  10   4  10      835.28      808.04     68.49 o 
  11   4  10      208.51      243.72     54.49 o 
  12   4  10      233.45      275.51     62.00 o 
  13   4  10       69.65       20.97     56.68 o 
  14   4  10       54.50      134.88     63.89 o 
  15   4  10       92.87      131.43     77.42 o 
  16   4  10       83.13      190.96     81.71 o 
  17   4  10       54.68       16.22     59.60 o 
  18   4  10       66.99       35.22    128.64 o 
  19   4  10       75.42      160.80    117.92 o 
   1   5  10       34.70       34.76     54.37 o 
   2   5  10      892.72     1047.50    100.41 o 
   3   5  10      293.12      324.75     70.01 o 
   4   5  10      508.52      596.60     90.76 o 
   5   5  10      271.08      358.60     73.82 o 
   6   5  10       11.43       31.96     46.91 o 
   7   5  10      144.50      122.36     59.87 o 
   8   5  10      556.36      673.88     90.90 o 
   9   5  10      118.00       72.14     53.10 o 
  10   5  10       34.15       62.09     57.54 o 
  11   5  10       53.58       68.98     51.63 o 
  12   5  10       27.47      354.82    353.76 o 
  13   5  10        7.22      -19.76     66.20 o 
  14   5  10        5.09      -41.63     68.44 o 
  15   5  10        4.18       29.10    122.52 o 
  16   5  10       10.35       56.66    127.11 o 
   0   6  10       74.39       90.36    104.14 o 
   1   6  10      102.89       62.01     68.76 o 
   2   6  10       50.29      104.32     69.79 o 
   3   6  10       58.87       68.18     90.79 o 
   4   6  10       20.95       60.13     76.57 o 
   5   6  10        6.38       36.02     81.02 o 
   6   6  10       30.45       98.35     67.81 o 
   7   6  10       86.53      246.23     86.12 o 
   8   6  10       66.54      101.09     85.90 o 
   9   6  10      232.34      190.24     73.90 o 
  10   6  10       29.25       61.01     55.55 o 
  11   6  10       42.32      104.00     63.45 o 
  12   6  10        3.08       -9.41     77.34 o 
   1   7  10       41.18       79.34     89.80 o 
   2   7  10       53.16       16.85     77.51 o 
   3   7  10      399.54      410.43    162.33 o 
   4   7  10      167.23      189.86     96.91 o 
   5   7  10       82.02      237.20     91.74 o 
   2   0  11     9067.47     8403.02    264.94 o 
   4   0  11       96.18       79.63     55.13 o 
   6   0  11     4160.31     3842.39    203.68 o 
   8   0  11      331.53      422.68     87.29 o 
  10   0  11       69.19       27.57     61.26 o 
  12   0  11     3958.55     4447.31    271.07 o 
  14   0  11      795.00      995.44    166.93 o 
  16   0  11      926.99      889.77    174.58 o 
  18   0  11      436.32      375.20    148.55 o 
  20   0  11       97.39       58.19     98.01 o 
  22   0  11        0.14       53.60     94.95 o 
   0   1  11     4529.96     4399.99    146.37 o 
   1   1  11      191.72      153.55     29.71 o 
   2   1  11      231.61      228.94     39.29 o 
   3   1  11      154.67      105.26     35.36 o 
   4   1  11     1373.22     1490.44     70.32 o 
   5   1  11      389.01      362.61     44.78 o 
   6   1  11     1670.06     1732.53     75.94 o 
   7   1  11      288.22      233.10     40.25 o 
   8   1  11      473.63      373.89     43.77 o 
   9   1  11     1291.52     1432.09    102.29 o 
  10   1  11      461.61      509.46     75.80 o 
  11   1  11      324.48      264.53     59.98 o 
  12   1  11     2401.67     2467.35    149.32 o 
  13   1  11       19.68      -22.15     45.13 o 
  14   1  11      250.22      221.71     71.86 o 
  15   1  11       83.04       64.92     71.98 o 
  16   1  11       85.78      141.30     63.66 o 
  17   1  11      183.31      121.25     64.73 o 
  18   1  11       10.05       21.00     73.51 o 
  19   1  11       33.90        5.89     76.06 o 
  20   1  11       23.30       42.09     82.70 o 
  21   1  11       22.32      100.26     78.50 o 
  22   1  11        1.14       12.10     77.34 o 
   1   2  11      220.12      175.99     39.99 o 
   2   2  11      192.37      203.52     49.32 o 
   3   2  11     6360.89     6371.90    141.25 o 
   4   2  11     1984.01     2010.13     69.74 o 
   5   2  11     7543.64     7941.27    135.45 o 
   6   2  11      162.23      154.25     33.67 o 
   7   2  11      323.41      282.23     42.31 o 
   8   2  11      121.65      134.10     34.72 o 
   9   2  11       54.89        5.10     30.93 o 
  10   2  11       30.33       20.64     36.05 o 
  11   2  11       96.63       78.36     51.14 o 
  12   2  11       45.00       55.26     52.44 o 
  13   2  11      252.85      275.86     63.93 o 
  14   2  11       45.32       45.94     85.76 o 
  15   2  11      374.50      497.28     92.20 o 
  16   2  11       22.08      279.17    309.35 o 
  17   2  11       56.55      143.13     73.61 o 
  18   2  11        0.07      -49.73     52.19 o 
  19   2  11       81.31      101.95     71.52 o 
  20   2  11        1.70       14.79     59.22 o 
  21   2  11        3.45       18.57    107.97 o 
   0   3  11      521.92      452.27     73.59 o 
   1   3  11     1572.99     1596.02     85.01 o 
   2   3  11      437.92      467.65     66.01 o 
   3   3  11      135.50       44.66     46.15 o 
   4   3  11       28.36       30.12     42.30 o 
   5   3  11      381.17      409.23     46.27 o 
   6   3  11        2.83       11.50     31.77 o 
   7   3  11     1064.83     1150.91     69.05 o 
   8   3  11      654.22      592.59     57.32 o 
   9   3  11      916.16      820.01     62.15 o 
  10   3  11       60.10       32.90     41.87 o 
  11   3  11      159.64      170.18     47.38 o 
  12   3  11      296.38      328.95     63.53 o 
  13   3  11     1273.51     1673.35    267.24 o 
  14   3  11      413.01      445.65    136.30 o 
  15   3  11      182.42       52.07     96.48 o 
  16   3  11       22.09       30.63     90.36 o 
  17   3  11      155.13      212.87    134.77 o 
  18   3  11       25.35       15.31     87.29 o 
  19   3  11        5.81      -70.45    111.80 o 
  20   3  11        4.76      -18.38    108.73 o 
   1   4  11       84.35      103.24     53.51 o 
   2   4  11       97.69       59.94     52.34 o 
   3   4  11      311.48      385.80     66.17 o 
   4   4  11       26.72      -57.83     40.38 o 
   5   4  11      409.90      459.35     63.75 o 
   6   4  11       39.97        0.53     43.35 o 
   7   4  11       32.68       55.23     45.93 o 
   8   4  11      204.75      119.24     51.47 o 
   9   4  11      996.70      768.68    142.38 o 
  10   4  11      913.73     1014.74     77.99 o 
  11   4  11      290.81      356.27     56.45 o 
  12   4  11       37.02        5.64     50.29 o 
  13   4  11        6.85      -17.31     44.14 o 
  14   4  11        8.15       38.18     48.22 o 
  15   4  11        0.33      -31.20     40.63 o 
  16   4  11        8.61      -21.39     53.40 o 
  17   4  11       17.03      -61.26    119.45 o 
  18   4  11       19.12      137.83    104.14 o 
   0   5  11      394.23      515.57     96.91 o 
   1   5  11        3.30      -38.98     48.76 o 
   2   5  11      156.94      114.10     57.23 o 
   3   5  11      108.70       79.64     56.45 o 
   4   5  11      240.89      317.28     75.06 o 
   5   5  11      173.80      179.34     61.67 o 
   6   5  11      180.40      201.39     63.66 o 
   7   5  11       74.94       80.00     64.06 o 
   8   5  11      305.56      411.64     74.38 o 
   9   5  11      125.28       79.72     53.37 o 
  10   5  11       78.83      109.85     62.69 o 
  11   5  11       94.23      126.52     61.73 o 
  12   5  11       81.47       83.14     83.79 o 
  13   5  11       18.47        5.54     71.37 o 
  14   5  11       13.57       68.15     86.63 o 
  15   5  11        4.21        7.66     93.42 o 
  16   5  11       11.10       99.54    104.14 o 
   1   6  11      480.98      497.98    102.29 o 
   2   6  11      238.53      269.35     82.41 o 
   3   6  11      298.77      294.96    103.69 o 
   4   6  11      137.04      167.54     72.53 o 
   5   6  11        6.80       45.72     69.83 o 
   6   6  11       36.66       -4.61     65.09 o 
   7   6  11       75.29      149.70     60.85 o 
   8   6  11       31.56       41.24     55.23 o 
   9   6  11       38.13       82.98     57.09 o 
  10   6  11       55.98      142.84     57.89 o 
  11   6  11       26.26       62.28     62.51 o 
  12   6  11       31.58       73.52     73.89 o 
   0   7  11       13.82       93.42    105.67 o 
   1   7  11        1.90       71.57     83.45 o 
   2   7  11        1.77       38.29     73.91 o 
   3   7  11       61.18       97.22     72.94 o 
   4   7  11       75.43      192.67     95.13 o 
   0   0  12    12488.21    12083.08    326.20 o 
   2   0  12     8901.16     9200.90    287.91 o 
   4   0  12    22471.74    23613.30    490.06 o 
   6   0  12     2973.98     3076.67    182.24 o 
   8   0  12      421.97      329.26     91.89 o 
  10   0  12     1119.44     1070.48    143.96 o 
  12   0  12     2881.20     3145.58    229.72 o 
  14   0  12      331.70      568.16    125.58 o 
  16   0  12      492.04      306.29    114.86 o 
  18   0  12       14.10       93.42    116.39 o 
  20   0  12       37.62      133.24    105.67 o 
  22   0  12       36.56      107.20    139.36 o 
   1   1  12        5.79        6.60     28.87 o 
   2   1  12       36.39       -0.28     34.44 o 
   3   1  12      787.31      733.88     52.19 o 
   4   1  12        6.86      -14.82     27.85 o 
   5   1  12       60.27       57.47     32.85 o 
   6   1  12     1327.23     1384.35     93.83 o 
   7   1  12      141.09      115.40     45.94 o 
   8   1  12     1487.84     1612.42    140.89 o 
   9   1  12     1041.30     1059.71     92.96 o 
  10   1  12      622.69      574.21     81.32 o 
  11   1  12      384.71      254.52     71.69 o 
  12   1  12      174.15       93.99     54.44 o 
  13   1  12      106.07       45.18     56.57 o 
  14   1  12      160.57      162.01     78.96 o 
  15   1  12       83.15      119.77     70.18 o 
  16   1  12      260.02      264.76     81.02 o 
  17   1  12      455.15      385.25     92.45 o 
  18   1  12      200.74      239.07     92.54 o 
  19   1  12       31.09       70.52     81.50 o 
  20   1  12      123.11      149.51     82.70 o 
  21   1  12       34.55       49.82     80.68 o 
  22   1  12       28.84       98.32     68.67 o 
   0   2  12     6590.58     6696.69    206.42 o 
   1   2  12     2778.76     2629.84     99.35 o 
   2   2  12     7533.23     7335.57    362.06 o 
   3   2  12     3225.18     3359.54     96.50 o 
   4   2  12     1490.40     1509.03     64.07 o 
   5   2  12     5128.06     5397.10    164.24 o 
   6   2  12      826.04     1016.35     59.74 o 
   7   2  12      554.93      533.38     45.31 o 
   8   2  12      778.93      882.45     57.18 o 
   9   2  12      520.38      530.80     57.02 o 
  10   2  12       33.18      -10.91     36.65 o 
  11   2  12      431.11      490.94     76.57 o 
  12   2  12      144.14      146.20     66.29 o 
  13   2  12       11.07       56.16     58.83 o 
  14   2  12      206.31      222.93     71.25 o 
  15   2  12      128.43      143.72     69.69 o 
  16   2  12      115.07       55.74     64.87 o 
  17   2  12      363.57      397.68     97.79 o 
  18   2  12       15.77       82.70     69.31 o 
  19   2  12       66.39       93.64     73.61 o 
  20   2  12       18.22       43.60     71.08 o 
  21   2  12      172.69      118.24     78.37 o 
   1   3  12       83.54       38.13     37.03 o 
   2   3  12      193.46      154.46     49.91 o 
   3   3  12      103.30       36.07     46.34 o 
   4   3  12       65.34       57.58     40.85 o 
   5   3  12      549.01      581.62     64.53 o 
   6   3  12       98.74       55.71     42.37 o 
   7   3  12       69.08       85.83     45.86 o 
   8   3  12      254.57      161.90     55.31 o 
   9   3  12       14.98       46.91     42.69 o 
  10   3  12      540.82      523.02     71.19 o 
  11   3  12      145.45      122.13     59.92 o 
  12   3  12      228.87      185.91     79.76 o 
  13   3  12      122.60      176.12    107.20 o 
  14   3  12      168.07      280.25    143.96 o 
  15   3  12        0.19      542.13    166.93 o 
  16   3  12       69.38      160.80    131.70 o 
  17   3  12      162.05      260.35    124.05 o 
  18   3  12       93.94        6.13    117.92 o 
  19   3  12        3.77      -38.29     82.70 o 
  20   3  12        4.64        3.06     82.70 o 
   0   4  12      190.80      230.58     70.45 o 
   1   4  12     1908.03     2122.49    134.30 o 
   2   4  12      179.39      163.61     52.97 o 
   3   4  12      391.49      408.02     68.83 o 
   4   4  12      511.00      476.35     68.57 o 
   5   4  12      501.82      511.91     69.53 o 
   6   4  12      755.51      690.72     79.57 o 
   7   4  12      320.74      388.78     62.76 o 
   8   4  12      197.97      175.84     51.60 o 
   9   4  12      698.26      741.35     80.75 o 
  10   4  12      422.58      488.61     75.01 o 
  11   4  12        8.70       -5.28     40.86 o 
  12   4  12       82.94       85.40     56.19 o 
  13   4  12       64.37       58.54     56.45 o 
  14   4  12       10.56       12.89     66.54 o 
  15   4  12      182.56      118.03     80.54 o 
  16   4  12       90.27      303.23    150.08 o 
  17   4  12      145.02       65.85    105.67 o 
  18   4  12       50.35      108.73    107.20 o 
   1   5  12      137.40      105.54     57.44 o 
   2   5  12      129.35      237.75     70.04 o 
   3   5  12      128.20      185.33     65.96 o 
   4   5  12      124.24      140.43     63.33 o 
   5   5  12       40.30       21.79     55.94 o 
   6   5  12      344.71      390.07     72.49 o 
   7   5  12      212.02      219.36     68.01 o 
   8   5  12       16.32       35.16     53.96 o 
   9   5  12      194.18      189.30     68.22 o 
  10   5  12      159.62      294.76     70.98 o 
  11   5  12       19.05       21.35     78.50 o 
  12   5  12       45.26       15.68     69.09 o 
  13   5  12        6.42       80.67     70.16 o 
  14   5  12        4.55        0.39     84.38 o 
  15   5  12       21.20      125.01     91.27 o 
   1   6  12      773.53      789.88    119.36 o 
   2   6  12      170.65      191.64     78.85 o 
   3   6  12       18.19       83.15    105.67 o 
   4   6  12       35.06       72.35     60.22 o 
   5   6  12      173.13      226.02     79.62 o 
   6   6  12      116.74      129.76     62.43 o 
   7   6  12       40.86       97.04     60.07 o 
   8   6  12       47.01       28.88     55.06 o 
   9   6  12        7.14      -16.20     55.27 o 
  10   6  12       58.75       73.28     59.62 o 
  11   6  12       17.23       13.25    101.08 o 
  12   6  12       82.53      206.17     87.58 o 
   1   7  12       16.98      110.86     83.25 o 
   2   7  12        1.87       32.62     88.01 o 
   3   7  12       17.72       -1.42     69.97 o 
   2   0  13    11628.09    11533.29    330.79 o 
   4   0  13     7326.00     7144.18    277.19 o 
   6   0  13     2115.33     2173.12    166.93 o 
   8   0  13     3282.64     3407.46    212.87 o 
  10   0  13       50.30       45.94     84.23 o 
  12   0  13      136.02      263.41    108.73 o 
  14   0  13     1044.15     1170.02    174.58 o 
  16   0  13       11.37       41.35     76.57 o 
  18   0  13      137.69      174.58    119.45 o 
  20   0  13       51.51       -7.66     81.17 o 
  22   0  13       14.00       13.78    110.26 o 
   0   1  13     9103.74     9352.51    333.85 o 
   1   1  13      278.57      354.34     47.66 o 
   2   1  13     1381.67     1423.41     86.76 o 
   3   1  13      503.35      481.17     62.31 o 
   4   1  13      311.47      306.65     56.63 o 
   5   1  13      577.12      627.07     68.67 o 
   6   1  13     2391.43     2564.36    122.13 o 
   7   1  13      905.86      918.68     80.02 o 
   8   1  13     1533.28     1650.55    109.17 o 
   9   1  13       50.27      -21.61     52.62 o 
  10   1  13     1383.71     1416.59    108.73 o 
  11   1  13      330.50      342.51    104.14 o 
  12   1  13      489.44      487.41     76.20 o 
  13   1  13       14.39       68.41     52.24 o 
  14   1  13      143.23      140.70     62.51 o 
  15   1  13      143.52      172.24     74.34 o 
  16   1  13        9.33       43.75     57.87 o 
  17   1  13      114.86      125.23     67.03 o 
  18   1  13       34.33       97.29     73.17 o 
  19   1  13       17.46       -6.24     64.59 o 
  20   1  13       66.84      136.30     72.61 o 
  21   1  13       19.51        4.25     79.45 o 
  22   1  13       30.63       95.11     77.95 o 
   1   2  13     1413.07     1418.79     76.00 o 
   2   2  13     1067.26     1124.46     76.98 o 
   3   2  13     9037.56     9360.64    241.82 o 
   4   2  13       95.62      101.42     31.68 o 
   5   2  13      271.16      314.52     59.68 o 
   6   2  13      552.56      544.39     48.66 o 
   7   2  13     1523.71     1552.42     70.66 o 
   8   2  13      545.34      605.82     57.50 o 
   9   2  13      798.92      834.69     65.44 o 
  10   2  13      163.30      208.33     44.70 o 
  11   2  13      225.47      252.39     65.48 o 
  12   2  13       61.33      124.26     66.80 o 
  13   2  13      313.03      275.09     77.16 o 
  14   2  13        5.08       23.31     58.95 o 
  15   2  13       25.67       42.82     64.95 o 
  16   2  13       16.78       44.11     56.47 o 
  17   2  13       14.46       32.06     60.27 o 
  18   2  13       54.25       33.00     58.82 o 
  19   2  13       15.15      -11.46     77.41 o 
  20   2  13       27.01       10.31     76.34 o 
  21   2  13        2.63       87.29    125.58 o 
   0   3  13     1307.66     1344.99    115.13 o 
   1   3  13      778.61      792.40     67.46 o 
   2   3  13      190.88      168.21     50.15 o 
   3   3  13        1.05        1.57     44.74 o 
   4   3  13        4.17        5.59     35.28 o 
   5   3  13      276.55      213.10     51.50 o 
   6   3  13      300.00      320.89     54.12 o 
   7   3  13      416.37      321.36     62.38 o 
   8   3  13       11.01       27.71     49.21 o 
   9   3  13      303.65      240.84     55.51 o 
  10   3  13       80.28       53.18     43.06 o 
  11   3  13      378.33      392.68     85.36 o 
  12   3  13      183.10      266.47    108.73 o 
  13   3  13       43.50       13.78    110.26 o 
  14   3  13      324.00      249.63    139.36 o 
  15   3  13      132.17      199.09    108.73 o 
  16   3  13       81.69      116.39    105.67 o 
  17   3  13      102.76      143.96    136.30 o 
  18   3  13       16.34       30.63     98.01 o 
  19   3  13       35.65       67.38    125.58 o 
  20   3  13        3.69       49.01     94.95 o 
   1   4  13      687.54      832.01     85.98 o 
   2   4  13     1186.31     1223.99     97.84 o 
   3   4  13     1295.88     1362.91     99.23 o 
   4   4  13     1485.21     1492.78    107.05 o 
   5   4  13       16.20        1.26     49.40 o 
   6   4  13      157.09      142.82     50.95 o 
   7   4  13      359.01      275.42     60.84 o 
   8   4  13      126.12      163.98     61.67 o 
   9   4  13      375.52      399.39     65.91 o 
  10   4  13       18.52      -46.36     50.92 o 
  11   4  13       32.30        8.70     77.38 o 
  12   4  13       81.32       77.05     68.54 o 
  13   4  13       39.07       30.71     69.89 o 
  14   4  13       64.91       16.52     60.68 o 
  15   4  13        9.58      -16.85     79.63 o 
  16   4  13       65.41      284.85    127.11 o 
  17   4  13       33.55       38.29    124.05 o 
  18   4  13       10.17        1.53    120.98 o 
   0   5  13       22.78       81.92     80.11 o 
   1   5  13       88.42       67.24     66.21 o 
   2   5  13      126.96       62.94     60.99 o 
   3   5  13      318.97      298.63     81.22 o 
   4   5  13      116.04      142.19     59.37 o 
   5   5  13      611.07      682.68    133.48 o 
   6   5  13        8.60      -34.95     58.90 o 
   7   5  13      177.49      171.45     91.67 o 
   8   5  13       20.99       -1.69     45.36 o 
   9   5  13       21.66        8.97     47.22 o 
  10   5  13        2.91        9.17     51.63 o 
  11   5  13       28.56       43.53     64.95 o 
  12   5  13       31.33      127.39     83.36 o 
  13   5  13       42.95      175.53     96.15 o 
  14   5  13        3.49       96.98     83.46 o 
  15   5  13        1.12      165.60     97.81 o 
   1   6  13      179.56      200.87     78.24 o 
   2   6  13      136.51      147.12     77.94 o 
   3   6  13       31.54       19.90     70.65 o 
   4   6  13      116.17      166.87     70.33 o 
   5   6  13       43.33      154.65     95.72 o 
   6   6  13       91.84      137.39     66.57 o 
   7   6  13       60.67       81.99     60.60 o 
   8   6  13       48.80       96.86     63.56 o 
   9   6  13       23.43       46.64     58.87 o 
  10   6  13       18.00       47.81     63.45 o 
  11   6  13       45.41       26.75     69.84 o 
   0   7  13       31.84       22.97    119.45 o 
   1   7  13       13.94       49.46     87.65 o 
   2   7  13        3.72      -26.98     69.16 o 
   0   0  14     5943.05     6266.66    257.28 o 
   2   0  14     2113.79     1733.59    142.42 o 
   4   0  14     7600.09     8285.10    309.35 o 
   6   0  14     2274.77     2468.68    180.71 o 
   8   0  14     1814.79     1941.87    165.40 o 
  10   0  14     3180.85     3534.57    238.90 o 
  12   0  14      377.64      241.97    111.80 o 
  14   0  14      298.68      398.17    113.33 o 
  16   0  14       70.12      -42.88     96.48 o 
  18   0  14      256.85      392.05    124.05 o 
  20   0  14        1.04       65.85    116.39 o 
  22   0  14       55.91       96.48     91.89 o 
   1   1  14     4143.72     4454.68    381.25 o 
   2   1  14     4644.28     4787.43    153.03 o 
   3   1  14     2887.28     2893.13    126.21 o 
   4   1  14       51.15       34.30     48.42 o 
   5   1  14       42.00      130.35     88.06 o 
   6   1  14     1489.09     1557.32    109.50 o 
   7   1  14      652.63      805.95    170.76 o 
   8   1  14     1813.70     1830.83    197.56 o 
   9   1  14      864.23      845.06     83.85 o 
  10   1  14      843.97      974.77    100.69 o 
  11   1  14       46.68      -20.45     44.28 o 
  12   1  14      124.33      185.56     70.18 o 
  13   1  14      172.04      172.39     60.60 o 
  14   1  14      182.42      200.42     65.63 o 
  15   1  14       33.62       -6.41     50.43 o 
  16   1  14       15.30      100.68     96.48 o 
  17   1  14       39.99       -2.95     72.08 o 
  18   1  14       38.62       37.54     64.46 o 
  19   1  14       61.09       52.12     61.70 o 
  20   1  14       86.09      127.47     78.50 o 
  21   1  14       66.17      -17.72     69.54 o 
   0   2  14      643.08      691.34     86.53 o 
   1   2  14      968.86     1033.54     67.69 o 
   2   2  14      238.04      163.40     44.37 o 
   3   2  14      140.51      154.73     33.87 o 
   4   2  14      513.96      553.15     48.92 o 
   5   2  14     1065.11     1141.39     62.94 o 
   6   2  14     1607.89     1671.43     74.09 o 
   7   2  14      880.05      923.34     67.25 o 
   8   2  14      420.22      458.36     53.55 o 
   9   2  14     1040.02     1102.23     77.87 o 
  10   2  14      395.09      429.29     55.32 o 
  11   2  14      569.28      547.71     81.32 o 
  12   2  14      172.33      220.44     72.76 o 
  13   2  14      579.45      610.17     93.81 o 
  14   2  14      109.10      150.57     72.74 o 
  15   2  14       60.49      171.08     81.97 o 
  16   2  14       37.24       43.74     67.52 o 
  17   2  14       10.52       17.52     62.55 o 
  18   2  14       26.82       72.27     79.35 o 
  19   2  14        2.72       49.10     85.00 o 
  20   2  14       15.33       10.72     85.76 o 
  21   2  14       27.14       64.32     91.89 o 
   1   3  14     1601.59     1709.11     96.15 o 
   2   3  14      747.44      799.83     87.45 o 
   3   3  14     2060.89     2311.82    116.60 o 
   4   3  14      100.82      159.92     49.60 o 
   5   3  14      648.09      663.27     77.26 o 
   6   3  14       85.52       55.83     48.46 o 
   7   3  14      644.57      696.77     94.56 o 
   8   3  14       32.38       -2.56     45.77 o 
   9   3  14      487.63      566.46     74.32 o 
  10   3  14      278.38      273.72     63.07 o 
  11   3  14      362.83      448.32     90.79 o 
  12   3  14       96.24      101.08     93.42 o 
  13   3  14       38.69      162.33    124.05 o 
  14   3  14       21.48      -16.85     84.23 o 
  15   3  14       74.62       99.54    105.67 o 
  16   3  14       31.81      166.93    114.86 o 
  17   3  14        0.35      -67.38     78.10 o 
  18   3  14       78.22       71.98    124.05 o 
  19   3  14       26.54        3.06     94.95 o 
   0   4  14     1329.54     1387.36    127.56 o 
   1   4  14      483.56      486.32     71.52 o 
   2   4  14       84.69       89.32     53.15 o 
   3   4  14       31.03       -1.91     49.32 o 
   4   4  14     1139.44     1145.27    100.34 o 
   5   4  14      372.41      328.04     62.87 o 
   6   4  14      332.50      424.63     64.87 o 
   7   4  14      345.76      406.14     68.55 o 
   8   4  14       88.54       99.47     55.08 o 
   9   4  14      133.40      157.14     60.69 o 
  10   4  14      152.20      179.21     56.44 o 
  11   4  14      154.78       93.24     67.99 o 
  12   4  14      275.06      419.29     98.34 o 
  13   4  14      210.92      244.52     81.82 o 
  14   4  14        9.94       47.52     67.99 o 
  15   4  14       10.82        9.19    117.92 o 
  16   4  14      107.38      219.00    142.42 o 
  17   4  14       35.11       24.50    116.39 o 
  18   4  14        6.15       18.38     88.82 o 
   1   5  14       84.35      116.74     69.89 o 
   2   5  14      198.97      192.12     68.47 o 
   3   5  14     1117.44     1162.53    106.43 o 
   4   5  14      383.52      461.02     81.89 o 
   5   5  14      952.23      922.77    111.38 o 
   6   5  14      378.30      524.15     84.65 o 
   7   5  14       48.68       91.79     55.42 o 
   8   5  14       15.24       56.88     59.87 o 
   9   5  14       33.86      122.53     62.13 o 
  10   5  14       95.31      112.23     79.67 o 
  11   5  14        6.83      235.33    102.88 o 
  12   5  14       33.52       55.50     75.43 o 
  13   5  14        5.92      152.17     85.00 o 
  14   5  14       10.32       90.27     80.74 o 
  15   5  14       10.09        9.04     67.03 o 
   0   6  14      329.41      419.62    157.74 o 
   1   6  14      110.85      166.01     81.17 o 
   2   6  14       11.05        7.56     56.69 o 
   3   6  14       16.83       30.78     67.19 o 
   4   6  14       43.78       87.14     58.06 o 
   5   6  14       51.05       80.87     71.70 o 
   6   6  14      144.60      249.95     74.37 o 
   7   6  14        1.77       17.95     58.50 o 
   8   6  14       22.15       35.78     52.97 o 
   9   6  14       28.12       39.77     70.01 o 
  10   6  14       24.98      106.57     66.01 o 
  11   6  14       62.92       83.61     77.51 o 
   2   0  15     3219.89     3335.48    202.15 o 
   4   0  15      372.67      516.10     91.89 o 
   6   0  15     2015.43     2124.11    176.12 o 
   8   0  15      126.44      208.28     76.57 o 
  10   0  15      375.84      367.55     96.48 o 
  12   0  15     1145.76     1421.18    168.46 o 
  14   0  15       70.09      -98.01     91.89 o 
  16   0  15      269.28      453.31    140.89 o 
  18   0  15      260.44      264.94    119.45 o 
  20   0  15      231.88      231.25    134.77 o 
   0   1  15     5984.89     6474.94    303.23 o 
   1   1  15    10238.20     9762.39    372.14 o 
   2   1  15     1243.29     1121.84     86.08 o 
   3   1  15      691.06      648.32     72.76 o 
   4   1  15      653.51      525.02     90.36 o 
   5   1  15       56.98       33.53     46.41 o 
   6   1  15     4196.09     4535.39    171.45 o 
   7   1  15        9.26       46.15     47.50 o 
   8   1  15     1666.13     1583.49    113.78 o 
   9   1  15      278.95      231.10     69.34 o 
  10   1  15      248.81      259.85     64.73 o 
  11   1  15      101.91      174.91     61.70 o 
  12   1  15      375.44      377.87     83.46 o 
  13   1  15        4.39      -12.98     61.42 o 
  14   1  15        5.90       80.05     63.86 o 
  15   1  15      124.86      135.47     69.17 o 
  16   1  15      208.04      161.94     66.20 o 
  17   1  15       72.41      168.08     86.44 o 
  18   1  15      142.94      236.25     86.04 o 
  19   1  15        1.15       99.83     75.04 o 
  20   1  15       56.90      108.03     78.25 o 
  21   1  15       67.09       86.41     82.70 o 
   1   2  15      251.62      279.00     46.67 o 
   2   2  15      165.79      168.96     47.10 o 
   3   2  15      294.89      320.00     42.71 o 
   4   2  15     1161.88     1193.20     83.48 o 
   5   2  15       41.81        3.83     29.97 o 
   6   2  15       53.91       67.97     39.76 o 
   7   2  15      216.83      177.85     42.16 o 
   8   2  15      150.08      126.15     41.69 o 
   9   2  15     1248.41     1341.43    107.96 o 
  10   2  15      245.80      501.51    281.36 o 
  11   2  15      939.32     1066.93    110.53 o 
  12   2  15       62.18       18.52     61.37 o 
  13   2  15      914.49     1024.02    111.20 o 
  14   2  15        8.24       31.95     65.86 o 
  15   2  15      369.69      461.43     97.25 o 
  16   2  15       97.32      131.38     81.29 o 
  17   2  15       95.84       83.41     71.96 o 
  18   2  15       48.97       52.93     55.43 o 
  19   2  15       18.49       27.57     85.76 o 
  20   2  15       38.33      114.86    128.64 o 
   0   3  15     1900.00     1860.74    152.38 o 
   1   3  15     4160.51     4228.56    136.72 o 
   2   3  15      397.09      411.66     64.39 o 
   3   3  15      776.31      759.84     80.79 o 
   4   3  15      462.53      506.28     65.73 o 
   5   3  15     1590.91     1487.97    101.73 o 
   6   3  15     1539.85     1533.17    104.94 o 
   7   3  15      754.56      783.02     82.13 o 
   8   3  15      452.39      469.25     70.09 o 
   9   3  15      153.45      190.59     57.24 o 
  10   3  15      120.47      108.68     51.74 o 
  11   3  15      495.55      457.90    143.96 o 
  12   3  15       11.83       79.63     88.82 o 
  13   3  15      253.15      249.63    111.80 o 
  14   3  15       13.80        4.59     87.29 o 
  15   3  15       85.42      168.46    137.83 o 
  16   3  15       35.69       75.04    120.98 o 
  17   3  15        2.23       42.88     91.89 o 
  18   3  15      100.65       99.54    101.08 o 
  19   3  15        1.74       76.57    122.52 o 
   1   4  15       52.99      -13.83     54.08 o 
   2   4  15      179.75      250.13     66.81 o 
   3   4  15      342.83      249.85     61.70 o 
   4   4  15       31.86        3.77     50.67 o 
   5   4  15       62.98       66.51     47.63 o 
   6   4  15       74.81      128.49     60.85 o 
   7   4  15       54.09       32.20     54.02 o 
   8   4  15       58.92      120.27     67.33 o 
   9   4  15      225.74      255.13     67.12 o 
  10   4  15       70.25      -28.84     54.20 o 
  11   4  15       36.66       18.95     81.17 o 
  12   4  15      112.51      145.29     77.33 o 
  13   4  15       28.23       21.79     66.20 o 
  14   4  15       15.99      -53.60    110.26 o 
  15   4  15        8.33       58.19     98.01 o 
  16   4  15       48.01       79.63     98.01 o 
  17   4  15       15.97      137.83    107.20 o 
   0   5  15       50.99       -4.59    110.26 o 
   1   5  15      223.31      212.90     71.61 o 
   2   5  15      142.97      225.66     64.01 o 
   3   5  15      205.45      200.58     63.31 o 
   4   5  15      487.57      479.48     83.56 o 
   5   5  15      301.90      286.72     72.62 o 
   6   5  15      519.55      502.19     75.83 o 
   7   5  15      223.81      257.22     64.39 o 
   8   5  15       12.22       79.98     56.89 o 
   9   5  15       95.99       90.82     53.45 o 
  10   5  15       36.57        4.50     61.48 o 
  11   5  15        2.61      -45.90     83.36 o 
  12   5  15       53.69      112.86    104.90 o 
  13   5  15        1.63       74.23    174.58 o 
  14   5  15       15.96       42.22     80.86 o 
  15   5  15       13.21      162.92    111.03 o 
   1   6  15       29.73       -7.48     72.52 o 
   2   6  15       20.46      -12.56     59.87 o 
   3   6  15       21.31       54.99     74.26 o 
   4   6  15        4.23       28.25     57.85 o 
   5   6  15       85.50       71.74     65.82 o 
   6   6  15       80.86       72.27     70.92 o 
   7   6  15      155.30      195.16     68.42 o 
   8   6  15       90.30       72.96     71.09 o 
   9   6  15      145.70      161.65     73.93 o 
  10   6  15      147.83      162.89     64.39 o 
   0   0  16      179.51      327.73     93.42 o 
   2   0  16     1330.52     1260.38    142.42 o 
   4   0  16      917.67      834.64    120.98 o 
   6   0  16     2057.48     2370.67    194.49 o 
   8   0  16     1480.24     1473.25    153.14 o 
  10   0  16      143.21       75.04     65.85 o 
  12   0  16      186.15      111.80     99.54 o 
  14   0  16      211.68      226.65     98.01 o 
  16   0  16      412.48      465.56    128.64 o 
  18   0  16       54.16       73.51     96.48 o 
  20   0  16       54.86       26.03    113.33 o 
   1   1  16      510.52      710.59    134.77 o 
   2   1  16     6224.67     5825.75    180.97 o 
   3   1  16     2294.06     2004.05    113.47 o 
   4   1  16     2398.31     2245.89    119.93 o 
   5   1  16      216.60      253.44     60.32 o 
   6   1  16       20.74      -11.06     84.23 o 
   7   1  16     2235.49     2338.05    271.07 o 
   8   1  16     1274.06     1297.07    104.89 o 
   9   1  16     1578.31     1539.35    113.14 o 
  10   1  16      327.16      339.53     70.29 o 
  11   1  16       69.21       51.91     55.76 o 
  12   1  16        6.58       36.40     56.28 o 
  13   1  16       17.39       78.92     70.29 o 
  14   1  16       42.40       80.40     68.90 o 
  15   1  16       66.18       56.20     67.58 o 
  16   1  16       16.00       24.81     71.96 o 
  17   1  16       57.17      114.56     98.01 o 
  18   1  16       33.10       75.77     71.52 o 
  19   1  16       58.63       98.73     75.88 o 
  20   1  16       28.58       67.31    124.05 o 
  21   1  16       89.72       59.61     87.53 o 
   0   2  16      340.39      435.42     74.70 o 
   1   2  16      271.08      303.24     52.25 o 
   2   2  16      378.10      360.45     63.88 o 
   3   2  16     1910.50     1881.11    101.14 o 
   4   2  16      714.44      731.44     54.07 o 
   5   2  16     1204.38     1161.65     73.03 o 
   6   2  16      171.43      115.23     40.10 o 
   7   2  16      952.46     1056.30     75.08 o 
   8   2  16      183.87      151.15     45.86 o 
   9   2  16      267.62      300.45     51.79 o 
  10   2  16      102.57       60.52     57.79 o 
  11   2  16      238.20      218.36     68.84 o 
  12   2  16      104.11      159.04     71.68 o 
  13   2  16      214.97      256.31     76.79 o 
  14   2  16        1.40      -12.86     68.15 o 
  15   2  16       86.48       61.57     75.40 o 
  16   2  16       92.36      168.95     78.47 o 
  17   2  16      140.90      122.52    133.24 o 
  18   2  16       24.35       87.29     98.01 o 
  19   2  16       68.22      134.77    128.64 o 
  20   2  16       70.71       32.16    120.98 o 
   1   3  16      440.99      451.02     63.00 o 
   2   3  16      467.99      525.83     67.83 o 
   3   3  16      407.74      401.74    100.47 o 
   4   3  16      507.98      338.67     62.18 o 
   5   3  16      169.82      173.30     57.27 o 
   6   3  16     1395.07     1387.88    101.26 o 
   7   3  16      422.37      448.68     71.74 o 
   8   3  16      224.31      265.36     61.15 o 
   9   3  16      380.15      372.39     61.42 o 
  10   3  16       98.51       48.90     57.50 o 
  11   3  16        0.25       16.85    110.26 o 
  12   3  16      177.34      105.67    120.98 o 
  13   3  16      192.74      179.18    105.67 o 
  14   3  16       85.21      134.77    127.11 o 
  15   3  16       53.77        7.66     87.29 o 
  16   3  16        6.07       27.57     93.42 o 
  17   3  16       21.24       13.78    120.98 o 
  18   3  16        4.74       21.44    128.64 o 
  19   3  16        7.03      -16.85     88.82 o 
   0   4  16      509.63      492.73     92.20 o 
   1   4  16       75.03       47.54     51.07 o 
   2   4  16      360.59      309.31     67.62 o 
   3   4  16      327.32      350.31     78.15 o 
   4   4  16       62.47       11.70     47.24 o 
   5   4  16      385.72      435.50     76.10 o 
   6   4  16       47.73        1.15     50.02 o 
   7   4  16       50.50       58.64     61.06 o 
   8   4  16       52.46       95.44     58.13 o 
   9   4  16       38.71        0.61     54.64 o 
  10   4  16       60.43      133.23     92.77 o 
  11   4  16        7.28       34.41     71.72 o 
  12   4  16       19.90       24.72     68.44 o 
  13   4  16       21.69      -13.78     84.23 o 
  14   4  16       83.13       82.70    101.08 o 
  15   4  16       52.58       13.78    122.52 o 
  16   4  16       54.77       78.10    127.11 o 
  17   4  16        2.58       64.32    117.92 o 
   1   5  16      175.94      175.13     69.90 o 
   2   5  16      705.26      895.51    100.06 o 
   3   5  16      280.48      279.64     69.55 o 
   4   5  16      110.56       41.95     55.02 o 
   5   5  16       55.87       25.31     57.98 o 
   6   5  16      193.21      202.07     63.15 o 
   7   5  16      355.17      425.68     81.45 o 
   8   5  16      282.76      265.26     77.67 o 
   9   5  16       80.37       47.25     55.28 o 
  10   5  16      114.42       97.67     56.79 o 
  11   5  16       65.24      141.15     86.82 o 
  12   5  16        1.13      -13.32     69.79 o 
  13   5  16        0.30        4.33     68.20 o 
  14   5  16        0.14       14.66     84.59 o 
   0   6  16       98.34      206.74    136.30 o 
   1   6  16        2.29       13.34     86.77 o 
   2   6  16        7.96        3.26     53.27 o 
   3   6  16       18.09      -57.72     67.35 o 
   4   6  16        1.39        7.29     56.39 o 
   5   6  16       31.08       64.22     62.16 o 
   6   6  16      122.91      116.46     63.34 o 
   7   6  16       55.51      139.61     73.56 o 
   8   6  16      151.96      179.36     71.68 o 
   9   6  16      120.33       88.75     73.81 o 
  10   6  16       80.12       55.39     84.68 o 
   2   0  17     1675.40     1931.15    163.86 o 
   4   0  17     9080.06     9551.60    355.29 o 
   6   0  17     5491.01     5851.64    287.91 o 
   8   0  17      112.82       87.29     67.38 o 
  10   0  17      505.58      525.28    124.05 o 
  12   0  17      258.10      246.56     96.48 o 
  14   0  17       85.77       79.63     79.63 o 
  16   0  17       54.10       13.78     73.51 o 
  18   0  17      203.17      401.24    130.17 o 
  20   0  17       18.37      -12.25    113.33 o 
   0   1  17     8131.75     8962.00    373.67 o 
   1   1  17     1205.09     1042.91    153.14 o 
   2   1  17      562.25      413.23     66.20 o 
   3   1  17      185.96      153.33     52.93 o 
   4   1  17     2721.30     2689.71    135.83 o 
   5   1  17     1995.13     1942.99    117.31 o 
   6   1  17      243.04      219.00     59.83 o 
   7   1  17     1254.95     1242.81    104.77 o 
   8   1  17     1091.63     1159.42    102.29 o 
   9   1  17      248.25      177.52     58.83 o 
  10   1  17      653.47      625.76     86.10 o 
  11   1  17        9.43        9.27     64.00 o 
  12   1  17      120.99      135.81     73.57 o 
  13   1  17        2.63       58.02    107.97 o 
  14   1  17      156.30      157.74     69.07 o 
  15   1  17      287.96      367.58     91.27 o 
  16   1  17      348.92      359.86     90.88 o 
  17   1  17       46.53      129.27     83.92 o 
  18   1  17       55.92      415.58    295.57 o 
  19   1  17        8.19        7.21     79.94 o 
  20   1  17       32.82       -1.14     77.38 o 
  21   1  17        9.71       93.95     78.36 o 
   1   2  17      603.29      607.05     59.97 o 
   2   2  17      459.25      431.41     63.57 o 
   3   2  17     1023.96     1007.22     62.86 o 
   4   2  17      224.82      180.61     45.57 o 
   5   2  17      898.85      936.49     91.87 o 
   6   2  17      176.18      148.01     46.96 o 
   7   2  17      121.36      327.96    128.20 o 
   8   2  17       26.32       -1.43     39.97 o 
   9   2  17      490.82      467.76     60.57 o 
  10   2  17      209.93      170.70     67.11 o 
  11   2  17      458.06      512.44     87.54 o 
  12   2  17      221.24      240.57    112.56 o 
  13   2  17      134.03      235.18     73.88 o 
  14   2  17       21.04       60.64     67.71 o 
  15   2  17       21.45       13.05     57.56 o 
  16   2  17      199.81      124.05    102.61 o 
  17   2  17        6.97       98.01    127.11 o 
  18   2  17      116.85      229.72    117.92 o 
  19   2  17        1.06      -29.10     87.29 o 
  20   2  17       13.72       -1.53     87.29 o 
   0   3  17      807.67      886.75    115.95 o 
   1   3  17      331.28      340.36     60.12 o 
   2   3  17       68.05       22.24     52.62 o 
   3   3  17      221.08      232.93     55.32 o 
   4   3  17     1546.14     1494.58    104.99 o 
   5   3  17     1343.40     1392.17    141.16 o 
   6   3  17      583.98      595.16     80.86 o 
   7   3  17      776.90      794.89     83.22 o 
   8   3  17      960.55      940.37     86.92 o 
   9   3  17      127.69       11.79     49.99 o 
  10   3  17       69.52      142.42    101.08 o 
  11   3  17       32.61        0.00     87.29 o 
  12   3  17      209.13       85.76     96.48 o 
  13   3  17       49.16       85.76    120.98 o 
  14   3  17       33.84       19.91     85.76 o 
  15   3  17       12.05      165.40    113.33 o 
  16   3  17       15.87      -10.72     88.82 o 
  17   3  17      100.22       73.51    102.61 o 
  18   3  17       37.78      -62.79     82.70 o 
  19   3  17       73.00      131.70    134.77 o 
   1   4  17     1452.01     1497.75    114.22 o 
   2   4  17     1688.39     1757.40    122.98 o 
   3   4  17     1742.62     1695.62    122.29 o 
   4   4  17      245.23      183.65     66.86 o 
   5   4  17      171.63      284.46     62.31 o 
   6   4  17      174.33       96.96     50.65 o 
   7   4  17       49.93       52.27     54.50 o 
   8   4  17       25.48      -31.03     60.74 o 
   9   4  17      114.61       81.97     60.17 o 
  10   4  17        2.87       77.82     80.22 o 
  11   4  17       43.21       47.18     81.93 o 
  12   4  17        4.62      -32.84     61.62 o 
  13   4  17       51.77       21.44    120.98 o 
  14   4  17      142.36      277.19    136.30 o 
  15   4  17        3.59       67.38    101.08 o 
  16   4  17       42.50       -1.53     94.95 o 
  17   4  17       18.52      -16.85     84.23 o 
   0   5  17      792.32      793.29    156.21 o 
   1   5  17      223.75      208.45     66.43 o 
   2   5  17       38.34       82.50     59.25 o 
   3   5  17        9.86        7.39     54.93 o 
   4   5  17      325.28      409.90     77.88 o 
   5   5  17        0.80       -8.86     52.37 o 
   6   5  17       11.98       20.54     52.06 o 
   7   5  17       37.72       -2.33     66.78 o 
   8   5  17       48.81       67.33     62.01 o 
   9   5  17       12.38        6.75     55.71 o 
  10   5  17      151.36      279.58     94.53 o 
  11   5  17       85.39        6.13     73.37 o 
  12   5  17       10.55      -10.94     73.94 o 
  13   5  17       12.00      133.85     99.56 o 
  14   5  17        0.95       36.76    119.45 o 
   1   6  17       81.54       57.13     79.46 o 
   2   6  17       17.78       39.44     59.94 o 
   3   6  17        8.76      147.75    150.33 o 
   4   6  17       25.91       91.59     62.80 o 
   5   6  17       43.88       64.47     71.87 o 
   6   6  17       22.51        1.26     63.02 o 
   7   6  17       34.10       55.86     60.97 o 
   8   6  17       67.97      109.93     73.75 o 
   9   6  17      111.87       79.72     68.27 o 
   2   0  18     4915.63     5507.06    281.79 o 
   4   0  18     3762.98     4046.07    243.50 o 
   6   0  18      298.74      240.44    104.14 o 
   8   0  18      634.39      552.85    120.98 o 
  10   0  18       74.07        1.53     61.26 o 
  12   0  18      359.35      572.76    136.30 o 
  14   0  18        2.58      -84.23     96.48 o 
  16   0  18      375.04      679.96    162.33 o 
  18   0  18      204.26      182.24    104.14 o 
  20   0  18       37.81       62.79    113.33 o 
   1   1  18      154.90       42.88     76.57 o 
   2   1  18      753.52      881.00     86.10 o 
   3   1  18      532.60      469.67     69.34 o 
   4   1  18       82.37        7.33     45.56 o 
   5   1  18      562.54      519.70     74.13 o 
   6   1  18     1400.00     1490.04    109.57 o 
   7   1  18      745.95      750.76     89.10 o 
   8   1  18      556.48      622.69     87.92 o 
   9   1  18      264.97      212.15     69.16 o 
  10   1  18      729.70      761.02    108.73 o 
  11   1  18      615.60      551.40     92.35 o 
  12   1  18      581.90      821.56    103.38 o 
  13   1  18      362.52      386.59     79.32 o 
  14   1  18      650.99      754.79    112.29 o 
  15   1  18      284.46      243.38     84.38 o 
  16   1  18      695.43      755.20    115.32 o 
  17   1  18      265.63      341.88     98.59 o 
  18   1  18       55.69       55.90     64.97 o 
  19   1  18       55.28       89.93     92.54 o 
  20   1  18        1.98        6.38     71.86 o 
   0   2  18      232.56      156.25     60.32 o 
   1   2  18       64.95       77.79     47.99 o 
   2   2  18      522.15      653.97     89.17 o 
   3   2  18      192.38      176.64     49.03 o 
   4   2  18      228.33      211.11     48.23 o 
   5   2  18      474.03      456.61     54.00 o 
   6   2  18      327.71      221.55     49.82 o 
   7   2  18     2208.72     2407.32    148.69 o 
   8   2  18      236.60      274.66     50.69 o 
   9   2  18      454.67      443.89     79.84 o 
  10   2  18      495.47      509.69     84.36 o 
  11   2  18      893.93      957.92    189.90 o 
  12   2  18      224.89      220.90     76.78 o 
  13   2  18      401.33      200.49    178.41 o 
  14   2  18      122.35       81.17     94.95 o 
  15   2  18       85.84       82.70     98.01 o 
  16   2  18      103.85       87.29     98.01 o 
  17   2  18       60.08      303.23    128.64 o 
  18   2  18      115.11       47.47    119.45 o 
  19   2  18       38.28       68.91     96.48 o 
  20   2  18       86.25       12.25    125.58 o 
   1   3  18      234.37      241.88     63.15 o 
   2   3  18      596.64      592.27     75.21 o 
   3   3  18      556.98      521.26     75.32 o 
   4   3  18      511.11      474.88     71.47 o 
   5   3  18      151.33      149.81     55.37 o 
   6   3  18       95.41       67.99     50.66 o 
   7   3  18      453.35      498.94     71.91 o 
   8   3  18      146.34      135.12     58.39 o 
   9   3  18      196.71      231.55     91.12 o 
  10   3  18        1.81       21.44     88.82 o 
  11   3  18      318.74      329.26    140.89 o 
  12   3  18       62.76       49.01    101.08 o 
  13   3  18       96.95       30.63     91.89 o 
  14   3  18       93.36       82.70    127.11 o 
  15   3  18       29.01       42.88    119.45 o 
  16   3  18      127.76       35.22    119.45 o 
  17   3  18      122.48      104.14    133.24 o 
  18   3  18        3.54       50.54    122.52 o 
   0   4  18     4578.79     4869.08    245.24 o 
   1   4  18     3528.20     3949.70    185.87 o 
   2   4  18     1415.57     1619.33    119.72 o 
   3   4  18      548.22      552.12     85.06 o 
   4   4  18       13.57       53.06     50.73 o 
   5   4  18      252.38      354.75     73.75 o 
   6   4  18       91.80       37.33     56.25 o 
   7   4  18      606.23      665.09     85.46 o 
   8   4  18       65.54      343.95    182.14 o 
   9   4  18       37.46      243.38    188.40 o 
  10   4  18       14.36       -3.22     69.67 o 
  11   4  18       67.28      134.23     91.36 o 
  12   4  18       56.14       58.19     96.48 o 
  13   4  18       47.89       61.26     98.01 o 
  14   4  18        7.71      -26.03    117.92 o 
  15   4  18        8.83       36.75    127.11 o 
  16   4  18        8.41       71.98    130.17 o 
   1   5  18       72.27       34.61     61.68 o 
   2   5  18       17.15       -2.01     62.55 o 
   3   5  18       65.48      131.63     61.80 o 
   4   5  18      239.29      189.49     67.63 o 
   5   5  18       33.57       47.05     51.33 o 
   6   5  18      158.93      226.81     65.12 o 
   7   5  18       82.91       25.79     55.82 o 
   8   5  18       45.98       73.58     62.22 o 
   9   5  18       19.95       48.05     66.17 o 
  10   5  18        7.17       69.66     68.71 o 
  11   5  18       23.64       69.19     72.53 o 
  12   5  18       19.27      -14.78     72.83 o 
  13   5  18       31.47       41.78    120.98 o 
   0   6  18      246.52      292.51    122.52 o 
   1   6  18      125.75      147.73     82.42 o 
   2   6  18       10.09       51.35     61.63 o 
   3   6  18       19.47       42.46     68.84 o 
   4   6  18       15.88      -42.02     52.98 o 
   5   6  18       58.67      107.44     67.98 o 
   6   6  18       36.76      -29.14     70.12 o 
   7   6  18       55.43       87.83     66.23 o 
   8   6  18       17.98      118.60     69.21 o 
   9   6  18       32.62       46.37     62.52 o 
   2   0  19     8980.23     8347.89    339.98 o 
   4   0  19     4815.17     4759.72    271.07 o 
   6   0  19      982.36      885.17    128.64 o 
   8   0  19     1148.47     1067.41    145.49 o 
  10   0  19       58.16      108.73     76.57 o 
  12   0  19      633.42      585.01    128.64 o 
  14   0  19       97.61      111.80     85.76 o 
  16   0  19      401.05      303.23    142.42 o 
  18   0  19       74.35      128.64     98.01 o 
  20   0  19      242.76      343.04    150.08 o 
   0   1  19     2597.95     3016.94    245.03 o 
   1   1  19      505.32      514.56    113.33 o 
   2   1  19      307.25      291.09     68.80 o 
   3   1  19      478.12      422.81     73.84 o 
   4   1  19        9.05      -16.22     51.84 o 
   5   1  19      390.47      370.54     69.54 o 
   6   1  19        8.41       16.08     47.65 o 
   7   1  19        6.67       16.85     75.04 o 
   8   1  19      119.77       78.10     63.26 o 
   9   1  19       54.18       84.89     63.60 o 
  10   1  19        9.69       37.98     50.76 o 
  11   1  19      161.24      142.75     65.85 o 
  12   1  19       95.41      103.13     66.54 o 
  13   1  19      237.29      188.48     73.42 o 
  14   1  19      116.48      191.00     86.12 o 
  15   1  19       91.32       87.34     62.56 o 
  16   1  19      144.36      118.77     88.06 o 
  17   1  19      117.93      155.44     78.25 o 
  18   1  19       78.59       49.54     82.72 o 
  19   1  19       15.52      -23.54     57.69 o 
  20   1  19       12.05       49.02     80.40 o 
   1   2  19      527.43      437.99    117.92 o 
   2   2  19      613.16      465.30     88.68 o 
   3   2  19     2323.25     2147.11    234.31 o 
   4   2  19      209.24      136.02     43.24 o 
   5   2  19      294.95      284.24     51.41 o 
   6   2  19      108.35       82.81     48.72 o 
   7   2  19      493.77      602.95    179.94 o 
   8   2  19      301.55      301.03     77.06 o 
   9   2  19      462.67      548.29     83.14 o 
  10   2  19     1129.27     1031.30    319.31 o 
  11   2  19      260.85      137.54    173.82 o 
  12   2  19      986.51     1177.68    186.84 o 
  13   2  19      264.56      454.84    151.61 o 
  14   2  19      119.96      208.28    111.80 o 
  15   2  19       11.41       96.48     94.95 o 
  16   2  19       69.28       55.13     98.01 o 
  17   2  19       73.80       15.31     87.29 o 
  18   2  19      108.76      105.67    104.14 o 
  19   2  19        0.73       29.10    122.52 o 
   0   3  19      687.65      784.55    107.14 o 
   1   3  19       64.30       26.41     49.46 o 
   2   3  19      268.67      323.29    101.83 o 
   3   3  19      133.15      179.95     55.35 o 
   4   3  19       18.62       30.37     45.10 o 
   5   3  19      378.83      355.89     71.96 o 
   6   3  19      336.79      344.04     69.79 o 
   7   3  19      585.25      678.01     84.79 o 
   8   3  19      138.81       45.01     73.22 o 
   9   3  19      318.90      302.26     82.63 o 
  10   3  19      195.86      211.34    131.70 o 
  11   3  19      300.69      281.79    125.58 o 
  12   3  19      178.77       55.13    130.17 o 
  13   3  19      188.09      294.04    130.17 o 
  14   3  19        0.47      -44.41    113.33 o 
  15   3  19      112.47      133.24    114.86 o 
  16   3  19       88.57      131.70    105.67 o 
  17   3  19       43.00       22.97     88.82 o 
  18   3  19        0.58       32.16     90.36 o 
   1   4  19        8.09       35.06     55.54 o 
   2   4  19      708.38      915.63    103.20 o 
   3   4  19       33.40       21.05     68.44 o 
   4   4  19      280.37      204.35     61.56 o 
   5   4  19      112.26       83.88     53.39 o 
   6   4  19       91.95       92.86     60.34 o 
   7   4  19       83.20       77.49     52.67 o 
   8   4  19       74.72      155.99     67.45 o 
   9   4  19       11.93       -0.11     65.72 o 
  10   4  19       13.61        6.02     60.32 o 
  11   4  19       24.75      117.75     94.95 o 
  12   4  19       83.98       38.29     91.89 o 
  13   4  19       23.89        7.66    119.45 o 
  14   4  19       57.24      162.33    117.92 o 
  15   4  19        8.56      125.58    111.80 o 
  16   4  19        6.17      134.77    147.02 o 
   0   5  19      393.12      367.55    127.11 o 
   1   5  19       38.06       32.57     63.45 o 
   2   5  19      502.80      557.68     96.91 o 
   3   5  19      246.57      171.99     71.63 o 
   4   5  19      497.66      573.52     89.96 o 
   5   5  19      127.69      127.58     64.84 o 
   6   5  19      323.37      331.47     74.81 o 
   7   5  19       41.35       31.76     51.68 o 
   8   5  19       42.37       29.27     55.79 o 
   9   5  19       73.71       88.38     67.22 o 
  10   5  19        5.87      -26.49     86.31 o 
  11   5  19       42.38       56.45     91.52 o 
  12   5  19        6.56      -51.70     66.48 o 
  13   5  19        2.01        8.23     66.03 o 
   1   6  19       80.61       90.20     82.40 o 
   2   6  19       15.24       85.76     75.28 o 
   3   6  19       27.60       41.37     60.22 o 
   4   6  19        9.62       34.67     58.91 o 
   5   6  19       38.29       85.30     62.12 o 
   6   6  19        3.32      -42.58     61.02 o 
   7   6  19      103.70      168.99     80.94 o 
   8   6  19       22.63       29.24     66.55 o 
   2   0  20     1424.59     1373.70    159.27 o 
   4   0  20     1615.10     1359.92    148.55 o 
   6   0  20     2394.21     2157.80    197.56 o 
   8   0  20      406.67      398.17    119.45 o 
  10   0  20      470.55      483.94    133.24 o 
  12   0  20      677.54      653.93    151.61 o 
  14   0  20       85.09      -18.38     76.57 o 
  16   0  20      141.61      130.17    120.98 o 
  18   0  20      240.56      148.55    107.20 o 
  20   0  20      245.14      349.17    133.24 o 
   1   1  20      238.28      202.15     96.48 o 
   2   1  20       49.19       27.01     50.59 o 
   3   1  20      306.01      207.81     62.09 o 
   4   1  20       77.03       48.50     50.76 o 
   5   1  20      228.27      113.63     56.78 o 
   6   1  20      380.61      313.79     66.90 o 
   7   1  20       73.75       61.36     59.73 o 
   8   1  20      542.69      559.88     80.58 o 
   9   1  20        2.91       24.50     58.48 o 
  10   1  20       73.46       82.13     61.47 o 
  11   1  20       29.66       26.18     51.51 o 
  12   1  20      303.30      398.83     84.96 o 
  13   1  20       75.27      112.10     70.16 o 
  14   1  20       96.23      151.64     81.71 o 
  15   1  20      343.51      269.88     85.04 o 
  16   1  20      108.50      202.75     81.69 o 
  17   1  20        0.60       46.06     67.92 o 
  18   1  20       95.84      182.10     90.65 o 
  19   1  20       84.16       86.98     68.15 o 
  20   1  20       41.30       75.56     84.55 o 
   0   2  20      478.27      396.64    119.45 o 
   1   2  20     2080.70     1641.71    196.02 o 
   2   2  20       40.29      -19.91     79.63 o 
   3   2  20      102.69      139.36    120.98 o 
   4   2  20        5.64        9.69     49.19 o 
   5   2  20     1559.29     1549.19    115.70 o 
   6   2  20      167.54      110.45     68.91 o 
   7   2  20        1.61        6.69     53.37 o 
   8   2  20      869.19      610.46    304.76 o 
   9   2  20      726.15      595.73    159.27 o 
  10   2  20      639.26      630.95    151.61 o 
  11   2  20      149.17      306.29    120.98 o 
  12   2  20      355.03      249.63    114.86 o 
  13   2  20      166.26      157.74    131.70 o 
  14   2  20      115.22       56.66     94.95 o 
  15   2  20       81.92      -41.35    111.80 o 
  16   2  20      254.52      336.92    156.21 o 
  17   2  20       91.88       33.69    113.33 o 
  18   2  20       80.26       53.60     96.48 o 
  19   2  20       51.55       68.91    105.67 o 
   1   3  20       42.32      -24.04     52.23 o 
   2   3  20        2.48        0.75     46.57 o 
   3   3  20      296.67      335.50     70.56 o 
   4   3  20       93.95       47.52     57.65 o 
   5   3  20     1515.29     1508.57    114.00 o 
   6   3  20      739.45      649.35     85.24 o 
   7   3  20      718.76      460.54     93.67 o 
   8   3  20      136.17      159.77     71.86 o 
   9   3  20      343.52      369.99     92.72 o 
  10   3  20      278.15      180.71    119.45 o 
  11   3  20       28.20       -7.66     90.36 o 
  12   3  20        8.68      -68.91     82.70 o 
  13   3  20       29.01       41.35    124.05 o 
  14   3  20       73.89      114.86    110.26 o 
  15   3  20       11.86      -19.91    120.98 o 
  16   3  20       76.79      -13.78    113.33 o 
  17   3  20        6.62       12.25    120.98 o 
  18   3  20        0.00       -6.13     81.17 o 
   0   4  20     1025.18      916.98    149.32 o 
   1   4  20      103.94       11.31     62.46 o 
   2   4  20       45.68       37.33     60.58 o 
   3   4  20       22.25      100.30     99.44 o 
   4   4  20      102.76      100.51     66.23 o 
   5   4  20        7.35      154.07     67.87 o 
   6   4  20      111.02       96.77     63.53 o 
   7   4  20      138.44       74.07     59.36 o 
   8   4  20      270.97      238.36     76.76 o 
   9   4  20       49.92        6.83     48.43 o 
  10   4  20      165.86      215.55     97.90 o 
  11   4  20        4.33      -35.22    116.39 o 
  12   4  20       39.49      157.74    142.42 o 
  13   4  20       30.45       82.70    105.67 o 
  14   4  20        6.61      -21.44    120.98 o 
  15   4  20       13.44       19.91     98.01 o 
  16   4  20        6.14       65.85    107.20 o 
   1   5  20       22.58       52.29     59.34 o 
   2   5  20      345.09      318.94     85.63 o 
   3   5  20       83.77       58.88     59.90 o 
   4   5  20      389.91      323.96     79.84 o 
   5   5  20      331.39      216.56     71.30 o 
   6   5  20      193.64      220.87     70.32 o 
   7   5  20      122.87       44.30     67.68 o 
   8   5  20        9.90       23.74     57.83 o 
   9   5  20        6.01      -27.93     65.57 o 
  10   5  20        3.38      -53.06     70.26 o 
  11   5  20        2.95        9.67     73.59 o 
  12   5  20        2.15       -6.13     81.22 o 
   0   6  20       46.11      277.19    153.14 o 
   1   6  20        5.04       36.72     77.34 o 
   2   6  20        3.71       52.13     73.65 o 
   3   6  20       71.05        1.01     58.16 o 
   4   6  20       29.05       80.70     78.44 o 
   5   6  20      126.37       96.17     70.45 o 
   6   6  20       32.49       80.04     72.10 o 
   7   6  20       35.46      121.26     76.50 o 
   2   0  21      941.27      914.27    142.42 o 
   4   0  21     1137.00     1050.57    137.83 o 
   6   0  21     2263.10     2183.84    200.62 o 
   8   0  21     1885.56     1995.47    202.15 o 
  10   0  21     3359.89     3638.71    281.79 o 
  12   0  21     1532.94     1487.03    191.43 o 
  14   0  21       28.99       13.78    101.08 o 
  16   0  21        6.23       53.60    116.39 o 
  18   0  21      126.61      153.14    101.08 o 
  20   0  21       87.88      130.17    107.20 o 
   0   1  21      627.99      562.04    117.92 o 
   1   1  21      837.86      947.96    151.61 o 
   2   1  21      838.04      852.51     92.83 o 
   3   1  21      376.57      374.78     77.64 o 
   4   1  21      883.07      843.43     91.97 o 
   5   1  21      426.22      310.74    103.37 o 
   6   1  21       48.95      -15.61     51.30 o 
   7   1  21     1079.75     1093.23    101.99 o 
   8   1  21      163.14      148.56     67.67 o 
   9   1  21      936.70     1179.89    118.54 o 
  10   1  21       13.50       -8.80     59.53 o 
  11   1  21      302.46      248.86     76.89 o 
  12   1  21      544.02      747.93    106.56 o 
  13   1  21        4.98      181.73    127.88 o 
  14   1  21     1020.45     1022.85    128.65 o 
  15   1  21      430.19      579.15    105.54 o 
  16   1  21       38.24       62.70     76.20 o 
  17   1  21       56.47       48.97     71.86 o 
  18   1  21       32.31       39.52     83.88 o 
  19   1  21       14.07       38.77     73.59 o 
   1   2  21      123.97       62.79     90.36 o 
   2   2  21      138.52      134.77     91.89 o 
   3   2  21      576.97      732.03    168.46 o 
   4   2  21      169.41       87.63     68.15 o 
   5   2  21       38.15       56.87     54.80 o 
   6   2  21       32.39       42.94     41.42 o 
   7   2  21      540.52      392.05    120.98 o 
   8   2  21      168.31      131.70     98.01 o 
   9   2  21      376.56      283.32    148.55 o 
  10   2  21       96.19       42.88     90.36 o 
  11   2  21      443.75      569.70    147.02 o 
  12   2  21      172.88      122.52    105.67 o 
  13   2  21      100.77       87.29     98.01 o 
  14   2  21      143.59      306.29    154.68 o 
  15   2  21      140.07      116.39    128.64 o 
  16   2  21      113.54      176.12    113.33 o 
  17   2  21        7.81      -24.50     84.23 o 
  18   2  21       10.23     -102.61     96.48 o 
  19   2  21       36.07       30.63     99.54 o 
   0   3  21       26.72       34.22     74.97 o 
   1   3  21      912.31      845.59     94.71 o 
   2   3  21      477.48      507.82     75.38 o 
   3   3  21     1811.19     1847.37    125.40 o 
   4   3  21     1372.24     1273.51    110.13 o 
   5   3  21      853.60      846.48     95.70 o 
   6   3  21     1529.85     1575.41    140.20 o 
   7   3  21      661.43      652.90    104.97 o 
   8   3  21      432.92      484.73    111.03 o 
   9   3  21      189.79      155.23     70.59 o 
  10   3  21      106.74       90.36    133.24 o 
  11   3  21       25.18       68.91    127.11 o 
  12   3  21       31.70       49.01    119.45 o 
  13   3  21      100.93      110.26    105.67 o 
  14   3  21       15.62       10.72    120.98 o 
  15   3  21       17.55      -13.78     93.42 o 
  16   3  21       13.01       -1.53     91.89 o 
  17   3  21       78.32       67.38    104.14 o 
   1   4  21      230.68      212.07     70.01 o 
   2   4  21      527.01      518.73     93.32 o 
   3   4  21       24.66       54.34     57.43 o 
   4   4  21       97.52      130.09     68.18 o 
   5   4  21      206.10      204.57     72.50 o 
   6   4  21      131.59       96.16     60.83 o 
   7   4  21      109.37       95.62     76.79 o 
   8   4  21      142.89      138.47     66.17 o 
   9   4  21       36.24       -0.01     54.36 o 
  10   4  21      196.96      183.77    117.92 o 
  11   4  21       29.88      -82.70     78.10 o 
  12   4  21      153.77      196.02    122.52 o 
  13   4  21        3.94      -13.78    128.64 o 
  14   4  21       44.14       38.29    101.08 o 
  15   4  21        9.68       52.07    124.05 o 
   0   5  21       12.49      117.92    122.52 o 
   1   5  21       83.72      -22.57     59.19 o 
   2   5  21        5.00      -16.43     59.59 o 
   3   5  21      182.43      190.15     68.37 o 
   4   5  21       61.91      -16.17     55.26 o 
   5   5  21      215.74      244.90     78.87 o 
   6   5  21      123.18      230.12     77.53 o 
   7   5  21       86.78       92.68     66.94 o 
   8   5  21       13.57       17.63     61.57 o 
   9   5  21       19.72       18.98     74.27 o 
  10   5  21       23.21       39.24     94.19 o 
  11   5  21       53.59       89.22     76.07 o 
  12   5  21       26.16       68.74     73.94 o 
   1   6  21       10.45      -48.41     61.12 o 
   2   6  21       43.99       25.57     72.83 o 
   3   6  21       38.52       48.84     60.96 o 
   4   6  21       13.80       17.88     71.03 o 
   5   6  21        8.97       21.29     67.79 o 
   6   6  21        8.08       52.01     62.70 o 
   2   0  22      212.79      362.95     99.54 o 
   4   0  22      698.30      707.53    127.11 o 
   6   0  22      950.54      804.01    147.02 o 
   8   0  22     1369.87     1402.80    176.12 o 
  10   0  22      922.89      958.68    159.27 o 
  12   0  22     1850.31     2393.64    238.90 o 
  14   0  22      376.70      618.70    157.74 o 
  16   0  22       70.53      133.24     99.54 o 
  18   0  22      165.89       68.91     98.01 o 
   1   1  22      184.58      214.40     99.54 o 
   2   1  22      490.53      426.15    117.92 o 
   3   1  22     1141.94     1073.58    106.40 o 
   4   1  22      247.37      177.33     69.16 o 
   5   1  22      192.83      199.09    119.45 o 
   6   1  22      338.23      280.34     75.40 o 
   7   1  22     1474.73     1454.65    122.30 o 
   8   1  22      610.26      681.71     95.72 o 
   9   1  22      531.24      539.92     94.75 o 
  10   1  22      987.93      930.96    124.81 o 
  11   1  22      162.39      155.53     74.98 o 
  12   1  22      410.30      446.79     94.21 o 
  13   1  22      407.75      212.87    111.80 o 
  14   1  22      885.62     1116.29    136.44 o 
  15   1  22       16.70       43.17     67.70 o 
  16   1  22      111.89      233.31     87.42 o 
  17   1  22      206.76      141.28     81.32 o 
  18   1  22       43.49       56.74     64.43 o 
  19   1  22        1.11       28.42     79.94 o 
   0   2  22       84.24       32.16    114.86 o 
   1   2  22       83.95       98.01    101.08 o 
   2   2  22       34.37      -22.97     81.17 o 
   3   2  22      257.12      381.33    124.05 o 
   4   2  22       29.34       25.80     44.51 o 
   5   2  22       26.13     -127.11     94.95 o 
   6   2  22      344.13      264.94    116.39 o 
   7   2  22      565.20      500.78    134.77 o 
   8   2  22      296.25      266.47    110.26 o 
   9   2  22      827.72      638.61    151.61 o 
  10   2  22      625.28      575.82    151.61 o 
  11   2  22       69.43       21.44    119.45 o 
  12   2  22        7.88      -47.47    114.86 o 
  13   2  22      107.51       93.42    107.20 o 
  14   2  22      324.96      313.95    148.55 o 
  15   2  22       76.07      113.33    107.20 o 
  16   2  22      116.85       94.95    104.14 o 
  17   2  22      141.52      159.27    116.39 o 
  18   2  22        8.58        9.19     81.17 o 
   1   3  22      381.50      466.47     75.07 o 
   2   3  22      688.45      579.79     84.01 o 
   3   3  22     1504.65     1853.42    130.82 o 
   4   3  22      971.68     1030.88    121.45 o 
   5   3  22      870.20      817.18    111.47 o 
   6   3  22      112.93      140.03     85.23 o 
   7   3  22      713.79      721.95    114.03 o 
   8   3  22       61.90      101.03     69.69 o 
   9   3  22       43.14      163.86    133.24 o 
  10   3  22      137.82       27.57     96.48 o 
  11   3  22       39.28       35.22    101.08 o 
  12   3  22       16.69        7.66     90.36 o 
  13   3  22       63.65       39.82    124.05 o 
  14   3  22       36.46       73.51    102.61 o 
  15   3  22      128.81      165.40    150.08 o 
  16   3  22       32.22      -73.51    110.26 o 
  17   3  22       31.80       -1.53    117.92 o 
   0   4  22      839.16      981.65    192.96 o 
   1   4  22      285.27      304.03     79.77 o 
   2   4  22        5.50       23.57     64.20 o 
   3   4  22      203.84      215.49     66.02 o 
   4   4  22      655.39      720.14     91.66 o 
   5   4  22      115.93      100.05     60.10 o 
   6   4  22      333.27      291.52     80.26 o 
   7   4  22      165.26      149.45     61.66 o 
   8   4  22      323.66      207.54     75.83 o 
   9   4  22        5.14      -93.42    114.86 o 
  10   4  22       31.77      -24.50     79.63 o 
  11   4  22       12.93      104.14    104.14 o 
  12   4  22       36.70       29.10    120.98 o 
  13   4  22       16.14       84.23    110.26 o 
  14   4  22        3.71      -30.63     93.42 o 
  15   4  22        5.49      -21.44     88.82 o 
   1   5  22       22.71       11.65     53.51 o 
   2   5  22       65.96      139.98     73.12 o 
   3   5  22       11.33      -12.75     58.74 o 
   4   5  22       53.92       48.22     66.34 o 
   5   5  22        7.03       36.16     63.03 o 
   6   5  22       37.58       88.63     70.22 o 
   7   5  22       36.42       24.20     69.39 o 
   8   5  22       76.16      125.52     61.14 o 
   9   5  22       17.69      -21.83     75.77 o 
  10   5  22      104.01      119.10     79.59 o 
  11   5  22       94.14      122.26     88.13 o 
   0   6  22        2.35      -56.66     76.57 o 
   1   6  22      155.46      200.13     88.86 o 
   2   6  22       11.54       56.73     74.70 o 
   3   6  22       20.56        2.75     66.59 o 
   4   6  22        3.18       89.83     88.94 o 
   5   6  22       27.40      102.91     82.48 o 
   2   0  23       79.77       39.82     94.95 o 
   4   0  23      757.13      658.52    140.89 o 
   6   0  23      765.26      784.10    150.08 o 
   8   0  23      365.72      496.19    136.30 o 
  10   0  23      312.73      457.90    120.98 o 
  12   0  23      446.87      453.31    147.02 o 
  14   0  23        2.50       55.13    110.26 o 
  16   0  23       39.59      -10.72     79.63 o 
  18   0  23      447.22      450.24    140.89 o 
   1   1  23      868.84      745.81    145.49 o 
   2   1  23      353.37      313.95    125.58 o 
   3   1  23      390.63      376.73    114.86 o 
   4   1  23      450.39      426.31     80.16 o 
   5   1  23     1448.82     1372.34    119.10 o 
   6   1  23      274.97      326.20     81.32 o 
   7   1  23       66.46        4.37     54.49 o 
   8   1  23      272.26      326.73     85.34 o 
   9   1  23      413.24      320.77     74.28 o 
  10   1  23      489.59      596.69     99.04 o 
  11   1  23      294.38      276.15     83.46 o 
  12   1  23     1378.65     1498.35    147.08 o 
  13   1  23      240.23      107.32     65.68 o 
  14   1  23        0.90       57.68     80.68 o 
  15   1  23      383.83      425.73     98.00 o 
  16   1  23      420.32      345.87     93.54 o 
  17   1  23      135.60       79.51     77.34 o 
  18   1  23       67.91      122.23     78.10 o 
  19   1  23       27.99       59.73    128.64 o 
   1   2  23      871.13      894.36    171.52 o 
   2   2  23      449.02      525.28    137.83 o 
   3   2  23      887.81      978.59    173.05 o 
   4   2  23      266.45      341.51    147.02 o 
   5   2  23       64.80       -9.19     78.10 o 
   6   2  23       75.04       93.42    125.58 o 
   7   2  23      363.58      173.05    127.11 o 
   8   2  23      146.17      105.67    124.05 o 
   9   2  23      248.07       85.76     96.48 o 
  10   2  23       64.58       42.88    128.64 o 
  11   2  23      346.61      416.55    159.27 o 
  12   2  23      459.55      477.81    163.86 o 
  13   2  23      172.92       96.48    140.89 o 
  14   2  23        6.60        4.59     93.42 o 
  15   2  23       88.19       75.04    104.14 o 
  16   2  23       85.55       41.35    119.45 o 
  17   2  23       83.41       75.04    127.11 o 
  18   2  23      114.46       50.54     96.48 o 
   0   3  23      103.65       96.61     86.32 o 
   1   3  23      978.82     1057.45    104.11 o 
   2   3  23      255.06      203.83     86.31 o 
   3   3  23       40.81      -14.67     79.83 o 
   4   3  23      957.55      979.39    119.84 o 
   5   3  23      412.49      423.40     93.42 o 
   6   3  23       92.29       84.19     68.71 o 
   7   3  23       45.93      -20.24     53.68 o 
   8   3  23       77.22       78.18     76.07 o 
   9   3  23       86.90      176.12    107.20 o 
  10   3  23        8.11      -45.94    111.80 o 
  11   3  23       19.68       53.60    131.70 o 
  12   3  23       45.16      -30.63     94.95 o 
  13   3  23       54.93      -56.66     84.23 o 
  14   3  23       11.35      -13.78    120.98 o 
  15   3  23       47.27        0.00     93.42 o 
  16   3  23       10.04      -53.60     88.82 o 
   1   4  23      214.51      212.58     74.14 o 
   2   4  23      827.07      860.27    104.61 o 
   3   4  23       83.39      -28.99     56.21 o 
   4   4  23       50.67       55.51     56.50 o 
   5   4  23       38.72       12.63     52.21 o 
   6   4  23      112.17      143.69     70.17 o 
   7   4  23       74.95      118.04     71.38 o 
   8   4  23       82.62      101.83     79.54 o 
   9   4  23       77.48       52.07    128.64 o 
  10   4  23      112.57       73.51    127.11 o 
  11   4  23       19.45       96.48    128.64 o 
  12   4  23        0.79      -16.85    116.39 o 
  13   4  23        0.56       -4.59     90.36 o 
  14   4  23       45.31      113.33    137.83 o 
   0   5  23       72.31      168.46    134.77 o 
   1   5  23       45.15       34.81     65.19 o 
   2   5  23      109.05      128.85     79.31 o 
   3   5  23       34.65       79.02     67.72 o 
   4   5  23      235.22      375.41     86.92 o 
   5   5  23        5.20       98.09     74.10 o 
   6   5  23      161.85      246.56     95.29 o 
   7   5  23       33.91      131.26     73.66 o 
   8   5  23        2.81       -9.28     60.26 o 
   9   5  23       37.00       38.97     67.58 o 
  10   5  23        5.04       60.62     80.94 o 
  11   5  23       26.15       44.41    108.73 o 
   1   6  23       24.16      133.64    104.79 o 
   2   6  23        6.40        5.91     72.52 o 
   3   6  23       18.26      168.48     77.44 o 
   2   0  24      733.93      725.90    153.14 o 
   4   0  24      202.26       91.89     79.63 o 
   6   0  24      689.52      840.76    160.80 o 
   8   0  24     3490.42     3764.28    289.44 o 
  10   0  24      132.71      202.15    127.11 o 
  12   0  24     1559.03     1738.19    228.18 o 
  14   0  24      493.54      666.18    165.40 o 
  16   0  24       39.47      -21.44     78.10 o 
  18   0  24      248.52      317.01    133.24 o 
   1   1  24      846.35      704.46    143.96 o 
   2   1  24      299.18      191.43     99.54 o 
   3   1  24      148.61      129.55     70.27 o 
   4   1  24     1043.02      970.25    118.69 o 
   5   1  24      200.44      115.35     69.91 o 
   6   1  24     1418.10     1339.01    120.92 o 
   7   1  24      402.23      330.98     86.83 o 
   8   1  24      267.41      256.68     80.94 o 
   9   1  24       86.12        5.32     69.49 o 
  10   1  24      111.24      202.12     80.41 o 
  11   1  24      208.65      293.29     84.38 o 
  12   1  24      344.82      623.89    113.81 o 
  13   1  24      648.29      767.30    119.36 o 
  14   1  24       60.73      186.34     89.41 o 
  15   1  24      173.36      488.01    293.27 o 
  16   1  24       78.61       16.07     79.94 o 
  17   1  24      122.89      100.32     85.53 o 
  18   1  24       34.00      119.45    108.73 o 
   0   2  24      594.04      609.51    139.36 o 
   1   2  24     1193.49     1309.38    199.09 o 
   2   2  24      181.42      169.99    108.73 o 
   3   2  24      735.94      721.31    176.12 o 
   4   2  24       31.16       27.57     96.48 o 
   5   2  24       46.36      -35.22     81.17 o 
   6   2  24       34.16      101.08     96.48 o 
   7   2  24      412.26      441.06    143.96 o 
   8   2  24      308.68      333.85    125.58 o 
   9   2  24      182.73      196.02    137.83 o 
  10   2  24      617.55      781.04    168.46 o 
  11   2  24      162.06      278.72    128.64 o 
  12   2  24       78.39      -27.57     91.89 o 
  13   2  24       25.99       36.75    125.58 o 
  14   2  24       15.05       49.01     99.54 o 
  15   2  24      130.16      137.83    142.42 o 
  16   2  24        5.88       44.41    101.08 o 
  17   2  24       34.56      -49.01     75.04 o 
   1   3  24      403.06      474.75    176.12 o 
   2   3  24      538.85      416.55    147.02 o 
   3   3  24       24.56      166.93    140.89 o 
   4   3  24      136.43       64.32    102.61 o 
   6   3  24       47.72       33.69     90.36 o 
   7   3  24      165.75      130.17    137.83 o 
   8   3  24      266.33      188.37    117.92 o 
   9   3  24       42.55      -59.73    116.39 o 
  10   3  24       52.41       24.50     93.42 o 
  11   3  24       25.10        1.53     88.82 o 
  12   3  24       16.06      -45.94     84.23 o 
  13   3  24       14.98     -163.86    113.33 o 
  14   3  24       75.58      -21.44     87.29 o 
  15   3  24       32.45      133.24    133.24 o 
  16   3  24       55.91       38.29    136.30 o 
   0   4  24      714.62      595.73    173.05 o 
   1   4  24      170.83      186.21     73.26 o 
   2   4  24      372.12      384.72     84.02 o 
   3   4  24        1.81      -31.94     70.08 o 
   4   4  24       35.97        4.81     57.00 o 
   5   4  24       61.33      125.30     64.83 o 
   6   4  24       12.62       49.50     63.75 o 
   7   4  24        8.29      -28.33     77.16 o 
   8   4  24       10.37       47.87     75.26 o 
   9   4  24        4.16      -44.41     96.48 o 
  10   4  24       17.87       61.26     99.54 o 
  11   4  24        4.56      -12.25     98.01 o 
  12   4  24       48.62       55.13     96.48 o 
  13   4  24        7.43       68.91    125.58 o 
  14   4  24       24.89       81.17    102.61 o 
   1   5  24        7.34       36.23     80.18 o 
   2   5  24        8.66       71.85     72.33 o 
   3   5  24       60.61       77.80     68.23 o 
   4   5  24       11.38       19.34     66.71 o 
   5   5  24        3.51        9.28     73.88 o 
   6   5  24       15.22       42.00     65.93 o 
   7   5  24        8.77       66.87     66.54 o 
   8   5  24       32.51       63.35     62.52 o 
   9   5  24        2.29       13.78     73.51 o 
  10   5  24       41.71       96.48    117.92 o 
   2   0  25      961.29      777.97    140.89 o 
   4   0  25      511.15      375.20    131.70 o 
   6   0  25      818.95      506.91    136.30 o 
   8   0  25      889.51      980.12    171.52 o 
  10   0  25      619.16      687.62    165.40 o 
  12   0  25      906.71      853.01    179.18 o 
  14   0  25      330.06      251.16    116.39 o 
  18   0  25      127.13      159.27    111.80 o 
   1   1  25      246.53      338.45    143.96 o 
   2   1  25      355.15      418.08    128.64 o 
   3   1  25      875.84      946.30    112.56 o 
   4   1  25      547.01      434.28     86.45 o 
   5   1  25      950.59      930.27    110.96 o 
   6   1  25     1088.89     1038.26    196.79 o 
   7   1  25      459.59      435.68     93.33 o 
   8   1  25     1416.83     1392.63    138.62 o 
   9   1  25      196.57      173.47     79.88 o 
  10   1  25      459.13      486.45     95.22 o 
  11   1  25       12.90       39.60     79.59 o 
  12   1  25        9.11       72.29     85.76 o 
  13   1  25      473.19      355.21     95.22 o 
  14   1  25      219.89      205.12     83.45 o 
  15   1  25      103.29      117.35     88.62 o 
  16   1  25      124.89      246.56    147.02 o 
  17   1  25       68.34       96.48    130.17 o 
  18   1  25        0.29       52.07    117.92 o 
   1   2  25      362.44      442.59    140.89 o 
   2   2  25       16.16        1.53     93.42 o 
   3   2  25     1045.18      970.93    196.02 o 
   4   2  25       39.13       -3.06     91.89 o 
   5   2  25      256.16       61.26    125.58 o 
   6   2  25      196.72       76.57    122.52 o 
   7   2  25     1034.35      928.05    197.56 o 
   8   2  25     1043.15     1197.59    197.56 o 
   9   2  25      694.25      686.09    157.74 o 
  10   2  25      416.05      333.85    128.64 o 
  11   2  25      503.37      338.45    160.80 o 
  12   2  25      269.91      186.84    122.52 o 
  13   2  25       41.27       49.01     98.01 o 
  14   2  25      111.95      153.14    142.42 o 
  15   2  25       65.07       50.54    101.08 o 
  16   2  25       31.66      102.61    107.20 o 
  17   2  25       44.55      -19.91     88.82 o 
   1   3  25       12.14      -10.72    139.36 o 
   2   3  25      511.08      569.70    166.93 o 
   5   3  25       14.21      165.40    142.42 o 
   6   3  25      314.48      295.57    150.08 o 
   7   3  25      101.60     -151.61    104.14 o 
   8   3  25       86.63       18.38     93.42 o 
   9   3  25        7.45        6.13     93.42 o 
  10   3  25       74.55      -30.63    114.86 o 
  11   3  25      198.81      229.72    142.42 o 
  12   3  25        7.18       91.89    102.61 o 
  13   3  25       56.36       -1.53     96.48 o 
  14   3  25        1.13       -7.66    127.11 o 
  15   3  25       88.34       62.79    101.08 o 
   1   4  25       17.43       12.52     52.61 o 
   2   4  25      132.01      125.98     67.65 o 
   3   4  25       57.77      124.57     72.43 o 
   4   4  25      127.92       85.87     69.72 o 
   5   4  25        6.94       11.78     75.38 o 
   6   4  25      389.81      351.32    100.08 o 
   7   4  25        7.25       27.58     75.80 o 
   8   4  25      254.55      224.56    105.67 o 
   9   4  25       50.43      142.42    114.86 o 
  10   4  25      196.59      264.94    133.24 o 
  11   4  25        7.48       -1.53     91.89 o 
  12   4  25       14.66       21.44    124.05 o 
  13   4  25       25.61       70.45    104.14 o 
   0   5  25      119.85      119.45    107.20 o 
   1   5  25       34.12      109.94    100.08 o 
   2   5  25       79.65       48.69     65.57 o 
   3   5  25       11.62       22.82     60.92 o 
   4   5  25      148.44      117.98     71.04 o 
   5   5  25       18.15       80.65     70.99 o 
   6   5  25       53.42       29.79     63.95 o 
   7   5  25       23.09       14.92     64.62 o 
   8   5  25       72.63      239.53     99.35 o 
   9   5  25       47.71       19.91    104.14 o 
   2   0  26      210.69      234.31    102.61 o 
   4   0  26      562.56      496.19    137.83 o 
   6   0  26     2632.26     2729.03    252.69 o 
   8   0  26      527.71      491.59    145.49 o 
  10   0  26     1375.17     1356.86    202.15 o 
  12   0  26       43.73       39.82    117.92 o 
  14   0  26       74.00       73.51     98.01 o 
  16   0  26      173.68       94.95    108.73 o 
  18   0  26      396.11      485.47    153.14 o 
   1   1  26      138.60      177.65    122.52 o 
   2   1  26      527.03      552.85    143.96 o 
   3   1  26     1422.98     1594.53    163.10 o 
   4   1  26      386.80      275.51     84.98 o 
   5   1  26      488.15      471.08     90.70 o 
   6   1  26      509.65      411.22     94.14 o 
   7   1  26      259.71      239.31     76.52 o 
   8   1  26      114.48      118.10     73.26 o 
   9   1  26      151.56       99.63     63.31 o 
  10   1  26      146.89      129.95     74.12 o 
  11   1  26       77.89      138.93     86.45 o 
  12   1  26       34.46       39.82     83.72 o 
  13   1  26      165.51      270.77     84.70 o 
  14   1  26       24.29      206.26    137.83 o 
  15   1  26       11.00      -87.29    116.39 o 
  16   1  26       32.30      202.15    143.96 o 
  17   1  26       36.64        4.59     96.48 o 
   1   2  26     1880.78     2254.28    263.41 o 
   2   2  26        2.49      -85.76    124.05 o 
   3   2  26      610.92      583.48    153.14 o 
   4   2  26       50.27      148.55    113.33 o 
   5   2  26      897.62      957.15    186.84 o 
   6   2  26      247.07      159.27    110.26 o 
   7   2  26      196.62      189.90    111.80 o 
   8   2  26       86.90      222.06    127.11 o 
   9   2  26       48.72       44.41     96.48 o 
  10   2  26       45.60      -94.95    104.14 o 
  11   2  26       14.13      108.73    127.11 o 
  12   2  26       84.85      107.20    131.70 o 
  13   2  26       36.01     -154.68    104.14 o 
  14   2  26      135.80       47.47     98.01 o 
  15   2  26      100.50       12.25     90.36 o 
  16   2  26       40.42       84.23    133.24 o 
   1   3  26      115.68       87.29    153.14 o 
   2   3  26      554.41      569.70    165.40 o 
   3   3  26      229.04      168.46    145.49 o 
   4   3  26      188.21      240.44    154.68 o 
   5   3  26      300.29      263.41    159.27 o 
   6   3  26      132.37       81.17    130.17 o 
   7   3  26       33.83       65.85    101.08 o 
   8   3  26       59.35        4.59    131.70 o 
   9   3  26      129.37       65.85    107.20 o 
  10   3  26        2.77      119.45    111.80 o 
  11   3  26      104.57       30.63     91.89 o 
  12   3  26       46.98        7.66     87.29 o 
  13   3  26        1.51       10.72    124.05 o 
  14   3  26       21.46       32.16     99.54 o 
  15   3  26       56.34      117.92    113.33 o 
   0   4  26       77.45      143.96    120.98 o 
   1   4  26       95.81      105.41     60.00 o 
   2   4  26        4.71       16.25     66.74 o 
   3   4  26      108.15       62.20     62.96 o 
   4   4  26       98.46       45.84     80.54 o 
   5   4  26      128.54      242.06     93.71 o 
   6   4  26      112.06      170.09    100.43 o 
   7   4  26        8.26      134.51     69.97 o 
   8   4  26       79.96       84.23    127.11 o 
   9   4  26      154.13       35.22    130.17 o 
  10   4  26       78.31       35.22    134.77 o 
  11   4  26        0.13       50.54    130.17 o 
  12   4  26       65.34     -122.52    105.67 o 
   1   5  26      100.80      220.61    110.06 o 
   2   5  26        5.89       48.43     64.32 o 
   3   5  26      244.92      302.43     87.90 o 
   4   5  26       68.69       68.90     76.00 o 
   5   5  26      136.41      240.52     87.11 o 
   6   5  26        0.35      -26.95     64.18 o 
   7   5  26       22.56       37.91     64.13 o 
   8   5  26        1.15      113.33    148.55 o 
   2   0  27      909.38      903.55    165.40 o 
   4   0  27       61.10      156.21    111.80 o 
   6   0  27      373.15      529.88    133.24 o 
   8   0  27      292.08      169.99    122.52 o 
  10   0  27      780.62      630.95    156.21 o 
  12   0  27      207.64       81.17    120.98 o 
  14   0  27       53.14      130.17    102.61 o 
  16   0  27      323.05      411.96    140.89 o 
   2   1  27      123.78      222.06    137.83 o 
   3   1  27       72.48       49.01    120.98 o 
   4   1  27      259.46      317.05     86.45 o 
   5   1  27       19.98      -11.19     63.45 o 
   6   1  27       10.59        6.74     66.59 o 
   7   1  27      129.73       61.10     78.25 o 
   8   1  27      195.17      164.80     74.51 o 
   9   1  27       25.96       63.61     69.17 o 
  10   1  27        1.22       35.04     72.74 o 
  11   1  27      223.85      154.68     85.55 o 
  12   1  27       48.48       67.46     87.83 o 
  13   1  27       38.62      120.98    143.96 o 
  14   1  27      177.69      128.64    113.33 o 
  15   1  27       73.65      101.08    133.24 o 
  16   1  27       56.01      318.54    139.36 o 
  17   1  27       16.73      -41.35     84.23 o 
   1   2  27      113.48      176.12    114.86 o 
   2   2  27      200.13      436.46    174.58 o 
   3   2  27      913.11     1024.53    191.43 o 
   4   2  27      474.55      448.71    171.52 o 
   5   2  27      125.20      120.98    142.42 o 
   6   2  27       78.95      110.26    142.42 o 
   7   2  27      431.45      241.97    136.30 o 
   8   2  27      145.76       44.41    101.08 o 
   9   2  27       14.32      -30.63    117.92 o 
  10   2  27      134.43        0.00     88.82 o 
  11   2  27       42.51      124.05    108.73 o 
  12   2  27       35.71       73.51     90.36 o 
  13   2  27        6.27      -81.17    117.92 o 
  14   2  27       51.99       22.97    110.26 o 
  15   2  27       19.84       88.82    136.30 o 
  16   2  27       42.26       19.91     87.29 o 
   1   3  27      425.26      563.57    157.74 o 
   2   3  27      229.51      163.86    124.05 o 
   3   3  27       68.37       30.63    104.14 o 
   4   3  27      522.39      421.15    166.93 o 
   5   3  27      283.19      238.90    128.64 o 
   6   3  27       82.77      160.80    120.98 o 
   7   3  27      140.63      143.96    108.73 o 
   8   3  27       19.52        0.00     87.29 o 
   9   3  27       33.30      -24.50    128.64 o 
  10   3  27       32.26       -6.13    127.11 o 
  11   3  27      174.02      148.55    137.83 o 
  12   3  27       98.44       62.79    120.98 o 
  13   3  27      110.30      196.02    120.98 o 
  14   3  27       17.89       10.72    120.98 o 
   1   4  27      140.75       78.10    127.11 o 
   2   4  27        0.10       11.64    136.30 o 
   3   4  27      431.04      307.30    109.90 o 
   4   4  27       80.97      126.17     83.79 o 
   5   4  27       55.61      100.60     79.59 o 
   6   4  27      207.45      195.23    100.55 o 
   7   4  27       30.80       85.38     73.57 o 
   8   4  27      183.53      300.16    140.89 o 
   9   4  27       39.65      127.11    134.77 o 
  10   4  27      124.24       71.98    134.77 o 
  11   4  27       95.35      142.42    136.30 o 
  12   4  27       83.94       78.10    101.08 o 
   0   5  27       38.34      323.13    160.80 o 
   1   5  27      308.40      271.39     95.28 o 
   2   5  27       93.61      110.03     66.49 o 
   3   5  27       94.40       60.80     83.27 o 
   4   5  27       76.12       61.62     76.24 o 
   5   5  27       53.93       78.01     66.81 o 
   6   5  27       62.98       72.09     67.57 o 
   7   5  27       14.87      116.52     96.04 o 
   4   0  28      551.36      617.17    137.83 o 
   6   0  28     1729.26     1695.31    220.53 o 
   8   0  28     1564.95     1470.18    197.56 o 
  10   0  28      605.33      568.16    153.14 o 
  12   0  28      708.61      940.31    189.90 o 
  14   0  28       69.02       41.35    101.08 o 
  16   0  28      352.13      502.31    151.61 o 
   2   1  28      525.30      320.07    151.61 o 
   3   1  28      238.31      281.79    145.49 o 
   4   1  28      566.44      634.97    102.23 o 
   5   1  28      183.57      123.97     83.90 o 
   6   1  28       42.73      -42.44     70.63 o 
   7   1  28      168.84      132.23     79.03 o 
   8   1  28      257.07      123.13     85.00 o 
   9   1  28      432.30      467.25    100.16 o 
  10   1  28      381.04      398.11    102.60 o 
  11   1  28      439.71      281.79    128.64 o 
  12   1  28       74.10       10.72     85.76 o 
  13   1  28      131.69      139.36    140.89 o 
  14   1  28      385.65      341.51    165.40 o 
  15   1  28       35.19      165.40    114.86 o 
  16   1  28       14.74        4.59     94.95 o 
   1   2  28      446.47      483.94    143.96 o 
   2   2  28      176.56      200.62    159.27 o 
   3   2  28      863.99      828.51    183.77 o 
   4   2  28      567.54      465.56    151.61 o 
   5   2  28        0.56      -39.82    133.24 o 
   6   2  28      264.49      283.32    154.68 o 
   7   2  28       74.33      -27.57     84.23 o 
   8   2  28      257.91      182.24    136.30 o 
   9   2  28       67.78     -111.80     76.57 o 
  10   2  28      134.51       13.78    122.52 o 
  11   2  28       64.63       78.10    113.33 o 
  12   2  28        5.18        1.53    114.86 o 
  13   2  28       62.71      166.93    113.33 o 
  14   2  28       32.47       12.25    124.05 o 
  15   2  28       10.11       61.26    104.14 o 
   1   3  28      117.38      176.12    116.39 o 
   2   3  28      214.09      101.08    117.92 o 
   3   3  28       86.83      122.52    122.52 o 
   4   3  28      218.88       76.57    108.73 o 
   5   3  28       50.86      131.70    119.45 o 
   6   3  28      148.08        7.66    105.67 o 
   7   3  28       14.38       87.29    147.02 o 
   8   3  28        7.86       13.78     99.54 o 
   9   3  28        2.57       27.57    102.61 o 
  10   3  28       85.53       59.73    105.67 o 
  11   3  28       38.21       16.85     93.42 o 
  12   3  28       75.07      -12.25     93.42 o 
  13   3  28       96.31       98.01    130.17 o 
  14   3  28       11.33      -68.91     71.98 o 
   2   4  28        7.89     -186.07    124.05 o 
   3   4  28       21.86       30.63    150.08 o 
   4   4  28       14.86       78.10    116.39 o 
   5   4  28       15.98       27.57    104.14 o 
   6   4  28      290.53      499.25    192.96 o 
   7   4  28        5.08       49.01    105.67 o 
   8   4  28       76.10       -3.06     96.48 o 
   9   4  28       27.72       13.78     96.48 o 
  10   4  28        8.81       59.73     91.89 o 
  11   4  28       14.23        4.59     91.89 o 
   1   5  28       19.18      -29.23     61.18 o 
   2   5  28       54.01      229.54    104.38 o 
   3   5  28       37.12      127.22     75.90 o 
   4   5  28       36.88      120.79     77.57 o 
   5   5  28        0.35       49.17    198.32 o 
   6   5  28       26.11      -56.61     97.25 o 
   4   0  29       22.46      -45.94     98.01 o 
   6   0  29     1196.30     1131.74    197.56 o 
   8   0  29      568.68      585.01    136.30 o 
  10   0  29      169.10       64.32    125.58 o 
  12   0  29       75.14       -7.66    113.33 o 
  14   0  29      135.95      211.34    145.49 o 
  16   0  29       79.18        4.59    127.11 o 
   2   1  29      425.62      453.31    169.99 o 
   3   1  29       36.48      125.58    107.20 o 
   4   1  29      337.94      371.43     97.25 o 
   5   1  29      465.48      450.07     90.38 o 
   6   1  29       22.19       48.07     58.35 o 
   7   1  29       47.78      -13.09     65.35 o 
   8   1  29      117.85       42.68     65.39 o 
   9   1  29      196.68      112.71     73.51 o 
  10   1  29      394.20      525.28    150.08 o 
  11   1  29       99.11       41.35     94.95 o 
  12   1  29      355.19      171.52    111.80 o 
  13   1  29       27.87       38.29     87.29 o 
  14   1  29       19.29        3.06    125.58 o 
  15   1  29       25.54       26.03    104.14 o 
  16   1  29       38.10       27.57    127.11 o 
   2   2  29     2473.61     2895.96    327.73 o 
   3   2  29      327.20      494.66    163.86 o 
   4   2  29      736.86      690.68    166.93 o 
   5   2  29      101.25       21.44    104.14 o 
   6   2  29      293.56      183.77    120.98 o 
   7   2  29       79.36       -4.59    122.52 o 
   8   2  29       52.16       68.91     98.01 o 
   9   2  29       49.08       75.04    139.36 o 
  10   2  29       46.07       39.82     94.95 o 
  11   2  29        0.29       -6.13     85.76 o 
  12   2  29       68.02      169.99    105.67 o 
  13   2  29        5.29      -42.88    110.26 o 
  14   2  29       29.75      -53.60     76.57 o 
  15   2  29       14.74        3.06    120.98 o 
   2   3  29       45.43       90.36    124.05 o 
   3   3  29      159.73      125.58    120.98 o 
   4   3  29       13.27      -24.50    101.08 o 
   5   3  29      640.54      750.41    185.30 o 
   6   3  29       49.66      131.70    160.80 o 
   7   3  29       93.78      105.67    114.86 o 
   8   3  29      180.44      116.39    137.83 o 
   9   3  29       53.64      -39.82     81.17 o 
  10   3  29       25.36      134.77    114.86 o 
  11   3  29       34.81      -29.10     90.36 o 
  12   3  29       14.43       58.19    125.58 o 
  13   3  29        6.41       62.79     99.54 o 
   2   4  29       68.06       42.88    137.83 o 
   3   4  29       53.26       22.97    150.08 o 
   4   4  29       26.30       13.78    113.33 o 
   5   4  29       40.47      114.86    120.98 o 
   6   4  29       28.91        0.00    134.77 o 
   7   4  29       68.57      139.36    153.14 o 
   8   4  29        8.94      -30.63     96.48 o 
   9   4  29       72.77       65.85    110.26 o 
  10   4  29        3.92      -76.57     76.57 o 
   0   5  29      258.54      284.85    133.24 o 
   1   5  29        9.76       87.68     92.88 o 
   2   5  29       34.33       64.86     83.29 o 
   3   5  29        3.82      -36.64     62.81 o 
   4   5  29       16.35      117.71     88.56 o 
   4   0  30       89.59       64.32     94.95 o 
   6   0  30      220.72      101.08     96.48 o 
   8   0  30      470.65      554.38    154.68 o 
  10   0  30      300.98      150.08    102.61 o 
  12   0  30       42.29       27.57    108.73 o 
  14   0  30       39.16       55.13    122.52 o 
   2   1  30       81.70      194.49    128.64 o 
   3   1  30      349.58      287.91    125.58 o 
   4   1  30       47.22       69.91     76.51 o 
   5   1  30      152.27      160.36     87.14 o 
   6   1  30        0.68      -76.19     74.13 o 
   7   1  30       33.01      -29.14     74.97 o 
   8   1  30       24.93       45.94    113.33 o 
   9   1  30       18.36       26.03     88.82 o 
  10   1  30       45.54       84.23    101.08 o 
  11   1  30      105.74       32.16    122.52 o 
  12   1  30       52.85      -15.31    105.67 o 
  13   1  30       66.74       12.25    117.92 o 
  14   1  30       21.37       -3.06     87.29 o 
  15   1  30       39.03      235.84    151.61 o 
   2   2  30      530.30      606.45    192.96 o 
   3   2  30      200.91      191.43    127.11 o 
   4   2  30       52.30       67.38    107.20 o 
   5   2  30       20.29       36.75     94.95 o 
   6   2  30        4.45     -163.10    108.73 o 
   7   2  30       28.92     -171.52    117.92 o 
   8   2  30       47.56       45.94     99.54 o 
   9   2  30       11.40      -30.63     78.10 o 
  10   2  30        0.72      -42.88    117.92 o 
  11   2  30        1.43      -70.45    114.86 o 
  12   2  30       31.90      -13.78     82.70 o 
  13   2  30        9.88      -36.75     76.57 o 
  14   2  30       11.56      -61.26    110.26 o 
   2   3  30       22.49      -38.29     91.89 o 
   3   3  30      214.69      102.61    131.70 o 
   4   3  30       39.34       38.29    124.05 o 
   5   3  30        2.74        3.06    101.08 o 
   6   3  30       20.88       29.10    140.89 o 
   7   3  30      250.79      117.92    125.58 o 
   8   3  30       21.86       -7.66     99.54 o 
   9   3  30      134.37       96.48    131.70 o 
  10   3  30       66.70      -76.57    111.80 o 
  11   3  30       53.37       24.50    128.64 o 
  12   3  30       38.36       -7.66     96.48 o 
   2   4  30       61.68       55.13    105.67 o 
   3   4  30       66.14     -111.80    134.77 o 
   4   4  30       30.40      125.58    157.74 o 
   5   4  30       85.13       26.03    105.67 o 
   6   4  30        7.91       39.82    104.14 o 
   7   4  30      160.44      214.40    165.40 o 
   8   4  30       97.58       81.17    111.80 o 
   9   4  30       17.97      -21.44     98.01 o 
   4   0  31      180.09       32.16    122.52 o 
   6   0  31       58.22      -47.47    104.14 o 
   8   0  31      352.12      425.74    157.74 o 
  10   0  31      162.15      136.30    105.67 o 
  12   0  31      105.23      176.12    133.24 o 
  14   0  31      166.45      209.81    143.96 o 
   3   1  31       54.59       24.50    128.64 o 
   4   1  31      715.38      621.77    166.93 o 
   5   1  31      405.72      438.68     97.17 o 
   6   1  31      364.63      249.63    127.11 o 
   7   1  31      198.04      249.63    124.05 o 
   8   1  31      310.96      428.80    162.33 o 
   9   1  31       22.16      156.21    127.11 o 
  10   1  31       59.06       73.51    134.77 o 
  11   1  31        9.94       -9.19    116.39 o 
  12   1  31       58.26      136.30    131.70 o 
  13   1  31       59.59      -22.97    110.26 o 
  14   1  31      170.39      116.39    110.26 o 
   2   2  31      194.79      373.67    162.33 o 
   3   2  31       15.82       18.38    136.30 o 
   4   2  31       44.18       26.03    136.30 o 
   5   2  31       53.96      111.80    140.89 o 
   6   2  31       15.15       64.32    110.26 o 
   7   2  31      118.28       96.48    114.86 o 
   8   2  31      139.14      369.08    157.74 o 
   9   2  31       57.66       -9.19    111.80 o 
  10   2  31      129.16       91.89    102.61 o 
  11   2  31       30.48        9.19    102.61 o 
  12   2  31       63.87      111.80    134.77 o 
  13   2  31        5.09       38.29    117.92 o 
   2   3  31      134.63       71.98    142.42 o 
   3   3  31      179.51      254.22    140.89 o 
   4   3  31       38.14       70.45    120.98 o 
   5   3  31       25.17       36.75    147.02 o 
   6   3  31       93.53      140.89    117.92 o 
   7   3  31      318.32      364.48    180.71 o 
   8   3  31       79.36       10.72    101.08 o 
   9   3  31      181.93      249.63    134.77 o 
  10   3  31       18.55      -85.76     70.45 o 
  11   3  31       25.06       24.50     94.95 o 
   3   4  31       49.74      -13.78    147.02 o 
   4   4  31        1.79        0.00    143.96 o 
   5   4  31       87.48       99.54    127.11 o 
   6   4  31       91.09      125.58    117.92 o 
   7   4  31      128.10      197.56    163.86 o 
   8   4  31      191.85      283.32    168.46 o 
   4   0  32       89.84       64.32    122.52 o 
   6   0  32      564.04      387.45    130.17 o 
   8   0  32      155.72      228.18    114.86 o 
  10   0  32       51.74        9.19    105.67 o 
  12   0  32        2.31        6.13    124.05 o 
  14   0  32       33.24      -15.31    120.98 o 
   3   1  32      551.61      444.12    174.58 o 
   4   1  32      130.82      243.50    128.64 o 
   5   1  32      249.02      137.83    108.73 o 
   6   1  32       16.36       49.01     91.89 o 
   7   1  32      113.19       16.85    125.58 o 
   8   1  32        7.98       59.73    101.08 o 
   9   1  32       46.97       65.85    122.52 o 
  10   1  32      142.73      134.77    108.73 o 
  11   1  32        8.44       15.31     93.42 o 
  12   1  32       13.35       -3.06     93.42 o 
  13   1  32       20.32       24.50     94.95 o 
  14   1  32       19.48       32.16    114.86 o 
   3   2  32      107.51       -4.59    139.36 o 
   4   2  32        9.33      -27.57    137.83 o 
   5   2  32       51.61      159.27    148.55 o 
   6   2  32        4.60       82.70    102.61 o 
   8   2  32        5.07      -79.63     84.23 o 
   9   2  32        8.04     -127.11    107.20 o 
  10   2  32        3.11       52.07    128.64 o 
  11   2  32       23.52      -30.63    124.05 o 
  12   2  32        2.11      -22.97     84.23 o 
   3   3  32      153.74       47.47    122.52 o 
   4   3  32       86.75       50.54    116.39 o 
   5   3  32      438.59      375.20    183.77 o 
   6   3  32      143.96       62.79    113.33 o 
   7   3  32        6.58      -93.42    130.17 o 
   8   3  32       15.01       35.22    134.77 o 
   9   3  32       48.84      111.80    110.26 o 
  10   3  32       40.29       15.31     88.82 o 
   3   4  32        2.30      -29.10    101.08 o 
   4   4  32       97.95       42.88    143.96 o 
   5   4  32       18.78        1.53    119.45 o 
   6   4  32      104.92      171.52    133.24 o 
   4   0  33       25.74       45.94     88.82 o 
   6   0  33       75.23       99.54    124.05 o 
   8   0  33       94.01      209.81    150.08 o 
  10   0  33      154.98       99.54    122.52 o 
  12   0  33       30.44       84.23    104.14 o 
   3   1  33      555.87      629.42    173.05 o 
   4   1  33       29.86      -65.85    122.52 o 
   5   1  33       66.95      -13.78    124.05 o 
   6   1  33       94.65       -3.06    122.52 o 
   7   1  33       41.71       33.69     96.48 o 
   8   1  33      101.94      203.68    142.42 o 
   9   1  33      127.83       67.38    108.73 o 
  10   1  33        1.27       49.01    117.92 o 
  11   1  33       52.27      -42.88    110.26 o 
  12   1  33        5.88      -76.57    125.58 o 
  13   1  33       18.57       68.91    125.58 o 
   3   2  33       95.13      225.12    157.74 o 
   4   2  33       77.22      139.36    148.55 o 
   6   2  33       12.92      -44.41    116.39 o 
   7   2  33       19.74       45.94    105.67 o 
   8   2  33       14.33        1.53    145.49 o 
   9   2  33        0.68       64.32     99.54 o 
  10   2  33        4.84       12.25     88.82 o 
  11   2  33       47.02       75.04     94.95 o 
  12   2  33       10.01        4.59    120.98 o 
   3   3  33        9.63       59.73    111.80 o 
   4   3  33      122.00       99.54    127.11 o 
   5   3  33      351.00      392.05    182.24 o 
   6   3  33        0.55       39.82    116.39 o 
   7   3  33      215.22      240.44    128.64 o 
   8   3  33       16.53       78.10    134.77 o 
   9   3  33       13.55       47.47    133.24 o 
   3   4  33       34.86       38.29    108.73 o 
   4   4  33       36.92      134.77    166.93 o 
   6   0  34       38.73      140.89    120.98 o 
   8   0  34      565.63      410.43    160.80 o 
  10   0  34      213.04       49.01    101.08 o 
  12   0  34       54.08       56.66    136.30 o 
   4   1  34       15.20      -12.25    128.64 o 
   5   1  34       86.18       19.91    128.64 o 
   6   1  34       63.11      113.33    108.73 o 
   7   1  34        8.15      -87.29    116.39 o 
   8   1  34       27.75       22.97    128.64 o 
   9   1  34       80.26        9.19    125.58 o 
  10   1  34       37.68      104.14    108.73 o 
  11   1  34       36.71       59.73    105.67 o 
  12   1  34       54.14      -41.35     82.70 o 
   3   2  34      277.60      179.18    140.89 o 
   4   2  34      259.83       93.42    111.80 o 
   5   2  34       96.38       58.19    117.92 o 
   6   2  34       66.20       99.54    143.96 o 
   7   2  34      107.62      156.21    113.33 o 
   8   2  34       66.45       44.41     99.54 o 
   9   2  34       43.88       61.26    128.64 o 
  10   2  34       21.27       32.16    128.64 o 
  11   2  34        7.31       61.26    120.98 o 
   3   3  34       16.75      -35.22     87.29 o 
   4   3  34       38.85       53.60    117.92 o 
   5   3  34       65.42      133.24    154.68 o 
   6   3  34       54.12       55.13    107.20 o 
   7   3  34       34.89       42.88    105.67 o 
   8   3  34       57.36      107.20    116.39 o 
   6   0  35      645.78      502.31    171.52 o 
   8   0  35       64.83       70.45    124.05 o 
  10   0  35       35.36        7.66    124.05 o 
   4   1  35       57.35      147.02    107.20 o 
   5   1  35       32.82      122.52    117.92 o 
   6   1  35       31.52       44.41    136.30 o 
   7   1  35       22.71      -71.98    110.26 o 
   8   1  35       15.65       29.10    130.17 o 
   9   1  35       13.68      -61.26     85.76 o 
  10   1  35       49.71      122.52    151.61 o 
  11   1  35        1.42       59.73    127.11 o 
   4   2  35       13.07       26.03    122.52 o 
   5   2  35        0.75      154.68    145.49 o 
   6   2  35       41.55       61.26    102.61 o 
   7   2  35        4.54       -7.66    114.86 o 
   8   2  35       11.81      -50.54     91.89 o 
   9   2  35       66.58       85.76    110.26 o 
   4   3  35       20.03      -16.85     99.54 o 
   5   3  35      112.15      102.61    114.86 o 
   6   3  35       38.53      104.14    145.49 o 
   6   0  36      133.11      215.93    147.02 o 
   8   0  36       32.56      -90.36    114.86 o 
  10   0  36       10.53      317.01    156.21 o 
   4   1  36       37.43       96.48     99.54 o 
   5   1  36        5.93       36.75    130.17 o 
   6   1  36       73.66      107.20    145.49 o 
   7   1  36        4.01      -58.19     87.29 o 
   8   1  36       34.37      -53.60    128.64 o 
   9   1  36        2.69     -111.80    119.45 o 
  10   1  36        8.01       68.91    107.20 o 
   4   2  36       17.18        3.06     91.89 o 
   5   2  36       31.00      162.33    143.96 o 
   6   2  36      104.53      196.02    133.24 o 
   7   2  36       22.49      -21.44    124.05 o 
   8   2  36       26.08      111.80    136.30 o 
   4   3  36       13.26      136.30    142.42 o 
   6   0  37      231.47      395.11    168.46 o 
   8   0  37        9.26      105.67    128.64 o 
   5   1  37      157.89      145.49    143.96 o 
   6   1  37      140.13      136.30    124.05 o 
   7   1  37        2.33      -52.07    125.58 o 
   8   1  37       45.70       35.22     96.48 o 
   4   2  37       17.09       15.31     93.42 o 
   5   2  37        4.96      -22.97    131.70 o 
   6   2  37       28.01       -6.13     94.95 o 
   7   2  37        3.88        0.00     99.54 o 
   6   0  38      160.61      335.39    151.61 o 
   5   1  38       33.97       68.91     96.48 o 
   6   1  38        1.36     -108.73    114.86 o 
   7   1  38       34.78      194.49    156.21 o 
                                                 
